# Supplementary material for: Knowledge, Attitudes, and Practices Regarding Gut Microbiota and Probiotics Among Ecuadorian Medical Students
Source: Healthcare (Basel). 2026 Jun 2;14(11):1551. doi: 10.3390/healthcare14111551 (PMC13256382; doi:10.3390/healthcare14111551)
Supplement: Supplementary file 1 [file healthcare-14-01551-s001.zip]

Archive with 4 entries (4 files):
- Supplemetary Figures.pdf
- .DS_Store
- Supplementary Materials, Survey.pdf
- Supplementary Results, Raw Data.xlsx
