# Supplementary material for: Knowledge, Attitudes, and Practices Regarding Gut Microbiota and Probiotics Among Ecuadorian Medical Students
Source: Healthcare (Basel). 2026 Jun 2;14(11):1551. doi: 10.3390/healthcare14111551 (PMC13256382; doi:10.3390/healthcare14111551)
Supplement: Supplementary file 1 [file healthcare-14-01551-s001.zip › Supplementary Results, Raw Data.xlsx]

## Sheet: Form responses
No.	I. ¿Cuál es su género?	II. Nivel académico	II.I ¿En qué año académico se encuentra?	III. ¿Cómo calificaría su estilo de vida y hábitos dietéticos?	IV. ¿Usted sufre de alguna enfermedad crónica?	V. ¿Ha recibido alguna presentación relacionada con la microbiota intestinal y los probióticos durante sus estudios hasta ahora?	Si su respuesta es "Sí" a la pregunta previa, por favor especifique el curso:	VI. ¿Dónde obtuvo la información sobre los probióticos? (Marque más de uno si corresponde)	VII. ¿Cómo calificaría sus conocimiento sobre microbiota intestinal y probióticos?	(P1) ¿Qué es la microbiota intestinal?	(P2) ¿Qué son los probióticos?	(P3) ¿Qué son los prebióticos?	(P4) ¿Qué son los sinbióticos?	(P5.1) ¿Cuáles de los siguientes factores pueden afectar la composición de la microbiota intestinal? [Modo de parto (parto natural o cesárea)]	(P5.2) ¿Cuáles de los siguientes factores pueden afectar la composición de la microbiota intestinal? [Alimentación del lactante (lactancia materna o alimentación con fórmula)]	(P5.3) ¿Cuáles de los siguientes factores pueden afectar la composición de la microbiota intestinal? [Edad]	(P5.4) ¿Cuáles de los siguientes factores pueden afectar la composición de la microbiota intestinal? [Uso de antibióticos]	(P5.5) ¿Cuáles de los siguientes factores pueden afectar la composición de la microbiota intestinal? [Enfermedades crónicas]	(P5.6) ¿Cuáles de los siguientes factores pueden afectar la composición de la microbiota intestinal? [Genética]	(P5.7) ¿Cuáles de los siguientes factores pueden afectar la composición de la microbiota intestinal? [Salud mental]	(P5.8) ¿Cuáles de los siguientes factores pueden afectar la composición de la microbiota intestinal? [Tabaquismo]	(P5.9) ¿Cuáles de los siguientes factores pueden afectar la composición de la microbiota intestinal? [Consumo de alcohol]	(P5.10) ¿Cuáles de los siguientes factores pueden afectar la composición de la microbiota intestinal? [Dieta]	(P5.11) ¿Cuáles de los siguientes factores pueden afectar la composición de la microbiota intestinal? [Contaminantes ambientales]	(P5.12) ¿Cuáles de los siguientes factores pueden afectar la composición de la microbiota intestinal? [Cualquier medicamento administrado por vía oral]	(P6.1) ¿Cuáles de las siguientes especies pueden utilizarse como probióticos? [Lactobacillus acidophilus]	(P6.2) ¿Cuáles de las siguientes especies pueden utilizarse como probióticos? [Lactobacillus rhamnosus]	(P6.3) ¿Cuáles de las siguientes especies pueden utilizarse como probióticos? [Mycobacterium avium]	(P6.4) ¿Cuáles de las siguientes especies pueden utilizarse como probióticos? [Streptococcus thermophilus]	(P6.5) ¿Cuáles de las siguientes especies pueden utilizarse como probióticos? [Escherichia coli]	(P6.6) ¿Cuáles de las siguientes especies pueden utilizarse como probióticos? [Bifidobacterium bifidum]	(P6.7) ¿Cuáles de las siguientes especies pueden utilizarse como probióticos? [Bacillus subtilis]	(P6.8) ¿Cuáles de las siguientes especies pueden utilizarse como probióticos? [Enterococcus faecium]	(P6.9) ¿Cuáles de las siguientes especies pueden utilizarse como probióticos? [Candida auris]	(P6.10) ¿Cuáles de las siguientes especies pueden utilizarse como probióticos? [Candida albicans]	(P6.11) ¿Cuáles de las siguientes especies pueden utilizarse como probióticos? [Saccharomyces boulardii]	(P7) En las mujeres embarazadas, los probióticos se consideran generalmente seguros:	(P8) La leche materna contiene:	(P9) En los niños, los probióticos generalmente se consideran seguros:	(P10.1) Los probióticos tienen un efecto positivo en el estado lipídico.	(P10.2) Los probióticos son eficaces en el tratamiento de la diarrea.	(P10.3) Los probióticos son eficaces en el tratamiento de las enfermedades inflamatorias del intestino.	(P10.4) Los probióticos pueden ser beneficiosos en las afecciones alérgicas.	(P10.5) Los probióticos pueden ser beneficiosos en la prevención de las caries dentales.	(P10.6) Los probióticos pueden ser beneficiosos en la prevención del eczema.	(P10.7) Los probióticos son eficaces en el tratamiento de la embolia pulmonar.	(P10.8) Los probióticos pueden ser beneficiosos en la prevención de las infecciones vaginales.	(P11.1) Los probióticos pueden disminuir la absorción de ciertos fármacos.	(P11.2) Los probióticos pueden aumentar la absorción de ciertos fármacos.
1	Masculino	Básico	Primer año	Normal	No	Sí, en pequeña o insignificante medida	No vi mucho o escuché sobre eso	De amigos/familiares/ vecinos, Internet	Normal	Todos los microorganismos que colonizan el tracto gastrointestinal.	Microorganismos vivos que ejercen efectos positivos sobre la salud del huésped cuando se administran en cantidades adecuadas.	Ingredientes alimentarios no digeribles que estimulan selectivamente el crecimiento o la actividad de la microbiota intestinal.	Combinación de probióticos y prebióticos.	Verdadero	Verdadero	Verdadero	Verdadero	Verdadero	Verdadero	No lo sé	Verdadero	No lo sé	Verdadero	Verdadero	Falso	Verdadero	Falso	Falso	Verdadero	Verdadero	Verdadero	Verdadero	Falso	Falso	Verdadero	Verdadero	Durante todo el embarazo.	Tanto probióticos como prebióticos	Desde el nacimiento	Verdadero	Verdadero	Falso	Verdadero	Verdadero	Verdadero	Falso	Verdadero	Verdadero	Verdadero
2	Femenino	Básico	Segundo año	Bueno	No	Sí, en gran medida	Inmunología	En la universidad, De artículos/revistas científicas	Bueno	Todos los microorganismos que colonizan el tracto gastrointestinal.	Productos metabólicos de bacterias que ejercen efectos positivos sobre la salud del huésped cuando se administran en cantidades adecuadas.	Ingredientes alimentarios no digeribles que estimulan selectivamente el crecimiento o la actividad de la microbiota intestinal.	Combinación de probióticos y prebióticos.	Verdadero	Verdadero	Verdadero	Verdadero	Verdadero	Verdadero	Verdadero	Verdadero	Verdadero	Verdadero	Verdadero	Verdadero	Verdadero	Verdadero	No lo sé	No lo sé	No lo sé	No lo sé	No lo sé	No lo sé	No lo sé	No lo sé	No lo sé	En el segundo y tercer trimestre.	Tanto probióticos como prebióticos	No estoy segura/seguro	Verdadero	Verdadero	Verdadero	Verdadero	No lo sé	No lo sé	No lo sé	No lo sé	Verdadero	No lo sé
3	Masculino	Básico	Primer año	Muy bueno	No	Sí, en pequeña o insignificante medida	Biología celular	Internet, En la universidad	Normal	Todas las especies bacterianas que colonizan el tracto gastrointestinal.	Microorganismos vivos que ejercen efectos positivos sobre la salud del huésped cuando se administran en cantidades adecuadas.	Ingredientes alimentarios no digeribles que estimulan selectivamente el crecimiento o la actividad de la microbiota intestinal.	Combinación de probióticos y prebióticos.	No lo sé	Verdadero	Verdadero	Verdadero	Verdadero	Verdadero	Falso	Verdadero	Verdadero	Verdadero	Verdadero	Falso	No lo sé	No lo sé	No lo sé	Verdadero	No lo sé	No lo sé	No lo sé	No lo sé	No lo sé	No lo sé	No lo sé	No estoy segura/seguro	Solo probióticos	No estoy segura/seguro	No lo sé	Verdadero	Verdadero	Falso	No lo sé	No lo sé	No lo sé	No lo sé	No lo sé	Verdadero
4	Masculino	Intermedio	Cuarto año	Normal	No	Sí, en gran medida	Bioquimica, microbiología, Biologia celular y molecular, módulo digestivo	De médicos, Internet, De artículos/revistas científicas	Bueno	Todos los microorganismos que colonizan el tracto gastrointestinal.	Microorganismos vivos que ejercen efectos positivos sobre la salud del huésped cuando se administran en cantidades adecuadas.	Ingredientes alimentarios no digeribles que estimulan selectivamente el crecimiento o la actividad de la microbiota intestinal.	Combinación de probióticos y prebióticos.	Verdadero	Verdadero	Verdadero	Verdadero	Verdadero	Verdadero	Verdadero	Verdadero	Verdadero	Verdadero	Verdadero	Verdadero	Verdadero	Verdadero	Falso	Falso	Verdadero	Verdadero	Verdadero	Falso	Falso	Falso	Verdadero	No estoy segura/seguro	Tanto probióticos como prebióticos	Desde el nacimiento	Verdadero	Verdadero	Verdadero	Verdadero	No lo sé	Verdadero	Falso	Verdadero	Verdadero	Verdadero
5	Femenino	Avanzado	Sexto año	Normal	No	Sí, en gran medida	Durante las clases de la carrera de nutrición	En la universidad, De farmacéuticos (en la farmacia)	Normal	Todos los microorganismos que colonizan el tracto gastrointestinal.	Microorganismos vivos que ejercen efectos positivos sobre la salud del huésped cuando se administran en cantidades adecuadas.	Ingredientes alimentarios no digeribles que estimulan selectivamente el crecimiento o la actividad de la microbiota intestinal.	Combinación de probióticos y prebióticos.	Verdadero	Verdadero	Verdadero	Verdadero	Verdadero	Verdadero	Verdadero	Verdadero	Verdadero	Verdadero	Verdadero	Verdadero	Verdadero	Verdadero	Falso	No lo sé	Falso	Verdadero	Verdadero	No lo sé	Falso	Falso	No lo sé	No estoy segura/seguro	Tanto probióticos como prebióticos	No estoy segura/seguro	No lo sé	Verdadero	Verdadero	No lo sé	No lo sé	No lo sé	No lo sé	Verdadero	Verdadero	No lo sé
6	Femenino	Intermedio	Cuarto año	Bueno	No	En absoluto		De amigos/familiares/ vecinos, Internet	Normal	Todos los microorganismos que colonizan el tracto gastrointestinal.	Microorganismos vivos que ejercen efectos positivos sobre la salud del huésped cuando se administran en cantidades adecuadas.	Ingredientes alimentarios no digeribles que estimulan selectivamente el crecimiento o la actividad de la microbiota intestinal.	Combinación de probióticos y prebióticos.	Verdadero	Verdadero	Verdadero	Verdadero	Verdadero	Verdadero	Verdadero	Verdadero	Verdadero	Verdadero	Verdadero	Verdadero	Verdadero	Verdadero	Falso	Verdadero	No lo sé	Verdadero	Verdadero	No lo sé	No lo sé	Falso	Verdadero	Durante todo el embarazo.	Tanto probióticos como prebióticos	Desde el nacimiento	Verdadero	Verdadero	No lo sé	Verdadero	Verdadero	Verdadero	Falso	Verdadero	Verdadero	Verdadero
7	Masculino	Básico	Primer año	Normal	No	En absoluto		En la universidad, De artículos/revistas científicas	Pobre	Todos los microorganismos que colonizan el tracto gastrointestinal.	Microorganismos vivos que ejercen efectos positivos sobre la salud del huésped cuando se administran en cantidades adecuadas.	Ingredientes alimentarios no digeribles que estimulan selectivamente el crecimiento o la actividad de la microbiota intestinal.	Combinación de probióticos y prebióticos.	No lo sé	Verdadero	Verdadero	Verdadero	Verdadero	Verdadero	Verdadero	Verdadero	Verdadero	Verdadero	Verdadero	Verdadero	Verdadero	Verdadero	No lo sé	Falso	Falso	Verdadero	No lo sé	No lo sé	Falso	Falso	No lo sé	Durante todo el embarazo.	Tanto probióticos como prebióticos	Desde el nacimiento	No lo sé	Verdadero	Verdadero	Verdadero	Falso	No lo sé	No lo sé	Verdadero	Verdadero	Verdadero
8	Femenino	Básico	Primer año	Bueno	No	En absoluto		De médicos, De artículos/revistas científicas	Normal	Todos los microorganismos que colonizan el tracto gastrointestinal.	Cualquier microorganismo administrado en forma de alimento o suplementos.	Microorganismos vivos que ejercen efectos positivos sobre la salud del huésped cuando se administran en cantidades adecuadas.	Combinación de probióticos y prebióticos.	Verdadero	Verdadero	No lo sé	Verdadero	Verdadero	Verdadero	Verdadero	Verdadero	Verdadero	Verdadero	Verdadero	No lo sé	Verdadero	Verdadero	Falso	Verdadero	Falso	No lo sé	Verdadero	No lo sé	Falso	Falso	No lo sé	No estoy segura/seguro	Solo probióticos	No estoy segura/seguro	No lo sé	Verdadero	Verdadero	No lo sé	Verdadero	No lo sé	No lo sé	Verdadero	No lo sé	No lo sé
9	Femenino	Básico	Segundo año	Bueno	Sí	Sí, en pequeña o insignificante medida	Nutrición	De farmacéuticos (en la farmacia)	Normal	Todos los microorganismos que colonizan el tracto gastrointestinal.	Microorganismos vivos que ejercen efectos positivos sobre la salud del huésped cuando se administran en cantidades adecuadas.	Ingredientes alimentarios no digeribles que estimulan selectivamente el crecimiento o la actividad de la microbiota intestinal.	Combinación de probióticos y prebióticos.	Verdadero	Verdadero	Verdadero	Verdadero	Verdadero	Verdadero	Verdadero	Verdadero	Verdadero	Verdadero	Verdadero	Verdadero	No lo sé	No lo sé	No lo sé	No lo sé	No lo sé	Verdadero	No lo sé	No lo sé	No lo sé	No lo sé	No lo sé	No estoy segura/seguro	Solo probióticos	Desde el sexto mes de vida	No lo sé	Verdadero	Verdadero	No lo sé	No lo sé	No lo sé	Falso	Verdadero	No lo sé	No lo sé
10	Masculino	Intermedio	Cuarto año	Normal	No	Sí, en gran medida	Si	De médicos, En la universidad	Normal	Todos los microorganismos que colonizan el tracto gastrointestinal.	Microorganismos vivos que ejercen efectos positivos sobre la salud del huésped cuando se administran en cantidades adecuadas.	Ingredientes alimentarios no digeribles que estimulan selectivamente el crecimiento o la actividad de la microbiota intestinal.	Combinación de probióticos y prebióticos.	Verdadero	Verdadero	Verdadero	Verdadero	Verdadero	Verdadero	Verdadero	Verdadero	Verdadero	Verdadero	Verdadero	Verdadero	Verdadero	Verdadero	Falso	Falso	Falso	Falso	Falso	Falso	Falso	Falso	Falso	Durante todo el embarazo.	Solo prebióticos	No estoy segura/seguro	No lo sé	Verdadero	Verdadero	Falso	No lo sé	Falso	Falso	Verdadero	Verdadero	Verdadero
11	Femenino	Básico	Segundo año	Pobre	No	Sí, en gran medida	Biología celular e inmunología	Internet, De artículos/revistas científicas, En la universidad	Normal	Todos los productos metabólicos de las bacterias del tracto gastrointestinal que ejercen efectos positivos en la salud del ser humano.	Microorganismos vivos que ejercen efectos positivos sobre la salud del huésped cuando se administran en cantidades adecuadas.	Ingredientes alimentarios no digeribles que estimulan selectivamente el crecimiento o la actividad de la microbiota intestinal.	Combinación de probióticos y prebióticos.	No lo sé	Verdadero	Verdadero	Verdadero	Falso	No lo sé	Verdadero	Verdadero	Verdadero	Verdadero	Falso	No lo sé	Verdadero	Verdadero	Falso	Falso	Falso	Verdadero	Verdadero	Falso	Falso	Falso	Verdadero	No estoy segura/seguro	Tanto probióticos como prebióticos	No estoy segura/seguro	No lo sé	Verdadero	Verdadero	No lo sé	Verdadero	No lo sé	Falso	Verdadero	Verdadero	No lo sé
12	Femenino	Básico	Primer año	Pobre	No	En absoluto		De farmacéuticos (en la farmacia), De amigos/familiares/ vecinos, En la universidad, De artículos/revistas científicas, Internet, De médicos	Bueno	Todos los productos metabólicos de las bacterias del tracto gastrointestinal que ejercen efectos positivos en la salud del ser humano.	Microorganismos muertos que ejercen efectos positivos sobre la salud del huésped cuando se administran en cantidades adecuadas.	Microorganismos muertos que ejercen efectos positivos sobre la salud del huésped cuando se administran en cantidades adecuadas.	Ingredientes alimentarios no digeribles que estimulan selectivamente el crecimiento o la actividad de la microbiota intestinal.	No lo sé	No lo sé	No lo sé	Verdadero	Verdadero	Falso	Verdadero	Verdadero	Verdadero	Falso	Verdadero	Verdadero	No lo sé	No lo sé	No lo sé	No lo sé	No lo sé	No lo sé	No lo sé	No lo sé	No lo sé	No lo sé	No lo sé	No estoy segura/seguro	No estoy segura/seguro	No estoy segura/seguro	No lo sé	No lo sé	No lo sé	No lo sé	No lo sé	No lo sé	No lo sé	No lo sé	No lo sé	No lo sé
13	Femenino	Básico	Primer año	Normal	No	Sí, en pequeña o insignificante medida	En biología celular teoría nos enseñaron algo sobre eso	De amigos/familiares/ vecinos	Pobre	Todos los productos metabólicos de las bacterias del tracto gastrointestinal que ejercen efectos positivos en la salud del ser humano.	Productos metabólicos de bacterias que ejercen efectos positivos sobre la salud del huésped cuando se administran en cantidades adecuadas.	Productos metabólicamente activos de la microbiota intestinal.	Ingredientes alimentarios no digeribles que estimulan selectivamente el crecimiento o la actividad de la microbiota intestinal.	Verdadero	Verdadero	Verdadero	Verdadero	Verdadero	Verdadero	No lo sé	Verdadero	Verdadero	Verdadero	Verdadero	Verdadero	No lo sé	No lo sé	No lo sé	No lo sé	No lo sé	No lo sé	No lo sé	No lo sé	No lo sé	No lo sé	No lo sé	No estoy segura/seguro	Solo probióticos	No estoy segura/seguro	No lo sé	No lo sé	No lo sé	No lo sé	No lo sé	No lo sé	No lo sé	No lo sé	No lo sé	No lo sé
14	Femenino	Básico	Primer año	Normal	No	Sí, en pequeña o insignificante medida	1 semestre de medicina	De artículos/revistas científicas, De farmacéuticos (en la farmacia)	Normal	Todos los productos metabólicos de las bacterias del tracto gastrointestinal que ejercen efectos positivos en la salud del ser humano.	Productos metabólicos de bacterias que ejercen efectos positivos sobre la salud del huésped cuando se administran en cantidades adecuadas.	Microorganismos vivos que ejercen efectos positivos sobre la salud del huésped cuando se administran en cantidades adecuadas.	Ingredientes alimentarios no digeribles que estimulan selectivamente el crecimiento o la actividad de la microbiota intestinal.	Verdadero	Verdadero	No lo sé	Verdadero	Verdadero	Verdadero	No lo sé	Verdadero	Verdadero	Verdadero	Verdadero	Verdadero	Verdadero	Verdadero	Verdadero	Verdadero	Verdadero	Verdadero	Verdadero	Verdadero	Verdadero	Verdadero	Verdadero	En el segundo y tercer trimestre.	No estoy segura/seguro	Desde el sexto mes de vida	No lo sé	Verdadero	No lo sé	No lo sé	Verdadero	No lo sé	No lo sé	No lo sé	Verdadero	No lo sé
15	Femenino	Básico	Primer año	Normal	No	Sí, en pequeña o insignificante medida	Biología celular teoría nos hablaron sobre eso	De amigos/familiares/ vecinos, En la universidad	Pobre	Todos los productos metabólicos de las bacterias del tracto gastrointestinal que ejercen efectos positivos en la salud del ser humano.	Productos metabólicos de bacterias que ejercen efectos positivos sobre la salud del huésped cuando se administran en cantidades adecuadas.	Ingredientes alimentarios no digeribles que estimulan selectivamente el crecimiento o la actividad de la microbiota intestinal.	Productos metabólicamente activos de la microbiota intestinal.	No lo sé	No lo sé	No lo sé	No lo sé	No lo sé	No lo sé	No lo sé	No lo sé	No lo sé	No lo sé	No lo sé	No lo sé	No lo sé	No lo sé	No lo sé	No lo sé	No lo sé	No lo sé	No lo sé	No lo sé	No lo sé	No lo sé	No lo sé	Durante todo el embarazo.	Solo probióticos	Desde el segundo año de vida	No lo sé	No lo sé	No lo sé	No lo sé	No lo sé	No lo sé	No lo sé	No lo sé	No lo sé	No lo sé
16	Masculino	Básico	Primer año	Normal	Sí	En absoluto		De farmacéuticos (en la farmacia), De amigos/familiares/ vecinos, Internet	Pobre	Todos los microorganismos que colonizan el tracto gastrointestinal.	Microorganismos vivos que ejercen efectos positivos sobre la salud del huésped cuando se administran en cantidades adecuadas.	Microorganismos muertos que ejercen efectos positivos sobre la salud del huésped cuando se administran en cantidades adecuadas.	Productos metabólicamente activos de la microbiota intestinal.	No lo sé	No lo sé	No lo sé	No lo sé	Verdadero	No lo sé	No lo sé	No lo sé	No lo sé	Verdadero	Verdadero	Verdadero	No lo sé	No lo sé	No lo sé	No lo sé	No lo sé	No lo sé	No lo sé	No lo sé	No lo sé	No lo sé	No lo sé	No estoy segura/seguro	No estoy segura/seguro	No estoy segura/seguro	No lo sé	No lo sé	Verdadero	No lo sé	No lo sé	No lo sé	No lo sé	No lo sé	No lo sé	No lo sé
17	Femenino	Intermedio	Cuarto año	Normal	No	En absoluto		De artículos/revistas científicas, En la universidad, De amigos/familiares/ vecinos, De médicos, Internet	Pobre	Todos los microorganismos que colonizan el tracto gastrointestinal.	Microorganismos vivos que ejercen efectos positivos sobre la salud del huésped cuando se administran en cantidades adecuadas.	Productos metabólicamente activos de la microbiota intestinal.	Combinación de probióticos y prebióticos.	Verdadero	Verdadero	Verdadero	Verdadero	Verdadero	Verdadero	Verdadero	Verdadero	Verdadero	Verdadero	Verdadero	Verdadero	Verdadero	Verdadero	Falso	Verdadero	Falso	Verdadero	Verdadero	Verdadero	Falso	Falso	Verdadero	Durante todo el embarazo.	Tanto probióticos como prebióticos	Desde el nacimiento	Verdadero	Verdadero	Verdadero	Verdadero	Verdadero	Verdadero	Falso	Verdadero	Verdadero	Verdadero
18	Femenino	Intermedio	Cuarto año	Normal	No	Sí, en pequeña o insignificante medida	Alergología	Internet, De amigos/familiares/ vecinos, En la universidad	Normal	Todos los microorganismos que colonizan el tracto gastrointestinal.	Microorganismos vivos que ejercen efectos positivos sobre la salud del huésped cuando se administran en cantidades adecuadas.	Ingredientes alimentarios no digeribles que estimulan selectivamente el crecimiento o la actividad de la microbiota intestinal.	Combinación de probióticos y prebióticos.	Verdadero	Verdadero	Verdadero	Verdadero	Verdadero	Verdadero	Verdadero	Verdadero	Verdadero	Verdadero	Verdadero	Verdadero	Verdadero	Falso	Verdadero	Verdadero	Verdadero	Falso	Verdadero	Verdadero	Verdadero	Verdadero	Falso	Durante todo el embarazo.	Tanto probióticos como prebióticos	Desde el nacimiento	Verdadero	Verdadero	Verdadero	Verdadero	Verdadero	Verdadero	Falso	Verdadero	Verdadero	Verdadero
19	Femenino	Intermedio	Tercer año	Bueno	Sí	Sí, en gran medida	Microbiología	De médicos, En la universidad, Conferencista	Bueno	Todos los microorganismos que colonizan el tracto gastrointestinal.	Microorganismos vivos que ejercen efectos positivos sobre la salud del huésped cuando se administran en cantidades adecuadas.	Ingredientes alimentarios no digeribles que estimulan selectivamente el crecimiento o la actividad de la microbiota intestinal.	Combinación de probióticos y prebióticos.	Verdadero	Verdadero	Verdadero	Verdadero	Verdadero	Verdadero	Verdadero	Verdadero	Verdadero	Verdadero	Verdadero	Verdadero	Verdadero	Verdadero	No lo sé	No lo sé	Verdadero	Verdadero	No lo sé	No lo sé	No lo sé	Falso	No lo sé	No estoy segura/seguro	Tanto probióticos como prebióticos	Desde el nacimiento	Verdadero	Verdadero	Verdadero	Verdadero	Verdadero	Verdadero	No lo sé	Verdadero	Verdadero	Verdadero
20	Femenino	Avanzado	Sexto año	Normal	Sí	En absoluto		Internet, En la universidad, De amigos/familiares/ vecinos	Pobre	Todas las especies bacterianas que colonizan el tracto gastrointestinal.	Productos metabólicos de bacterias que ejercen efectos positivos sobre la salud del huésped cuando se administran en cantidades adecuadas.	Ingredientes alimentarios no digeribles que estimulan selectivamente el crecimiento o la actividad de la microbiota intestinal.	Combinación de probióticos y prebióticos.	No lo sé	Verdadero	Verdadero	Verdadero	Verdadero	Verdadero	No lo sé	Verdadero	Verdadero	Verdadero	No lo sé	Verdadero	Verdadero	Verdadero	Verdadero	No lo sé	Verdadero	No lo sé	Verdadero	No lo sé	Falso	Falso	No lo sé	En el segundo y tercer trimestre.	No estoy segura/seguro	Desde el segundo año de vida	Verdadero	Verdadero	Verdadero	Verdadero	No lo sé	No lo sé	Falso	No lo sé	Verdadero	Verdadero
21	Femenino	Intermedio	Cuarto año	Bueno	No	Sí, en gran medida	Microbiología, biología celular	Internet, En la universidad, De artículos/revistas científicas	Bueno	Todas las especies bacterianas que colonizan el tracto gastrointestinal.	Microorganismos vivos que ejercen efectos positivos sobre la salud del huésped cuando se administran en cantidades adecuadas.	Ingredientes alimentarios no digeribles que estimulan selectivamente el crecimiento o la actividad de la microbiota intestinal.	Combinación de probióticos y prebióticos.	Verdadero	Verdadero	Verdadero	Verdadero	Verdadero	Verdadero	Verdadero	Verdadero	Verdadero	Verdadero	No lo sé	Verdadero	Verdadero	Verdadero	Verdadero	Verdadero	Falso	Verdadero	Verdadero	No lo sé	Falso	Falso	No lo sé	Durante todo el embarazo.	Tanto probióticos como prebióticos	Desde el nacimiento	No lo sé	Verdadero	Verdadero	Verdadero	Verdadero	No lo sé	Falso	Verdadero	Verdadero	Verdadero
22	Masculino	Básico	Segundo año	Bueno	No	Sí, en gran medida	Clase de Nutrición Clínica	De médicos, En la universidad, De artículos/revistas científicas, Internet	Normal	Todos los microorganismos que colonizan el tracto gastrointestinal.	Microorganismos vivos que ejercen efectos positivos sobre la salud del huésped cuando se administran en cantidades adecuadas.	Ingredientes alimentarios no digeribles que estimulan selectivamente el crecimiento o la actividad de la microbiota intestinal.	Combinación de probióticos y prebióticos.	No lo sé	Verdadero	Verdadero	Verdadero	Verdadero	Verdadero	Falso	Verdadero	Verdadero	Verdadero	Verdadero	Falso	Verdadero	Verdadero	Verdadero	No lo sé	Verdadero	No lo sé	Verdadero	No lo sé	No lo sé	No lo sé	No lo sé	Durante todo el embarazo.	Tanto probióticos como prebióticos	Desde el nacimiento	Verdadero	Verdadero	Verdadero	No lo sé	No lo sé	No lo sé	Falso	No lo sé	Verdadero	Verdadero
23	Femenino	Intermedio	Cuarto año	Normal	No	En absoluto		En la universidad	Pobre	Todas las especies bacterianas que colonizan el tracto gastrointestinal.	Microorganismos vivos que ejercen efectos positivos sobre la salud del huésped cuando se administran en cantidades adecuadas.	Ingredientes alimentarios no digeribles que estimulan selectivamente el crecimiento o la actividad de la microbiota intestinal.	Combinación de probióticos y prebióticos.	Verdadero	Verdadero	Verdadero	Verdadero	Verdadero	Verdadero	Verdadero	Verdadero	Verdadero	Verdadero	Verdadero	Verdadero	Verdadero	Verdadero	No lo sé	No lo sé	No lo sé	No lo sé	No lo sé	No lo sé	No lo sé	No lo sé	No lo sé	No estoy segura/seguro	No estoy segura/seguro	No estoy segura/seguro	No lo sé	Verdadero	No lo sé	No lo sé	No lo sé	No lo sé	No lo sé	No lo sé	No lo sé	No lo sé
24	Femenino	Básico	Segundo año	Bueno	No	En absoluto		Internet	Normal	Todos los microorganismos que colonizan el tracto gastrointestinal.	Microorganismos vivos que ejercen efectos positivos sobre la salud del huésped cuando se administran en cantidades adecuadas.	Microorganismos muertos que ejercen efectos positivos sobre la salud del huésped cuando se administran en cantidades adecuadas.	Ingredientes alimentarios no digeribles que estimulan selectivamente el crecimiento o la actividad de la microbiota intestinal.	Verdadero	Falso	Verdadero	Verdadero	Verdadero	Verdadero	Verdadero	Verdadero	Verdadero	Verdadero	Verdadero	Falso	Verdadero	Verdadero	No lo sé	Verdadero	No lo sé	No lo sé	Verdadero	No lo sé	No lo sé	No lo sé	No lo sé	No estoy segura/seguro	No estoy segura/seguro	No estoy segura/seguro	Falso	Verdadero	Verdadero	Falso	Verdadero	Verdadero	Falso	Falso	Verdadero	Verdadero
25	Femenino	Básico	Segundo año	Muy pobre	No	Sí, en pequeña o insignificante medida	En biología molecular	En la universidad	Pobre	Todos los microorganismos que colonizan el tracto gastrointestinal.	Productos metabólicos de bacterias que ejercen efectos positivos sobre la salud del huésped cuando se administran en cantidades adecuadas.	Ingredientes alimentarios no digeribles que estimulan selectivamente el crecimiento o la actividad de la microbiota intestinal.	Combinación de probióticos y prebióticos.	Falso	Verdadero	No lo sé	Verdadero	Verdadero	Verdadero	Verdadero	Verdadero	Verdadero	Verdadero	Falso	Verdadero	Verdadero	Verdadero	No lo sé	No lo sé	No lo sé	No lo sé	No lo sé	No lo sé	No lo sé	No lo sé	No lo sé	No estoy segura/seguro	Ni probióticos ni prebióticos	No estoy segura/seguro	Verdadero	Verdadero	Verdadero	Verdadero	Falso	Verdadero	Falso	Falso	Falso	Verdadero
26	Femenino	Intermedio	Tercer año	Bueno	No	Sí, en pequeña o insignificante medida	Biología Celular y Molecular	En la universidad, Internet, De artículos/revistas científicas, De médicos	Normal	Todos los microorganismos que colonizan el tracto gastrointestinal.	Microorganismos vivos que ejercen efectos positivos sobre la salud del huésped cuando se administran en cantidades adecuadas.	Microorganismos muertos que ejercen efectos positivos sobre la salud del huésped cuando se administran en cantidades adecuadas.	Ingredientes alimentarios no digeribles que estimulan selectivamente el crecimiento o la actividad de la microbiota intestinal.	Verdadero	Verdadero	Verdadero	Verdadero	Verdadero	Verdadero	Verdadero	Verdadero	Verdadero	Verdadero	Verdadero	Falso	Verdadero	Falso	Verdadero	No lo sé	No lo sé	Falso	Falso	Verdadero	Falso	Falso	Falso	No se recomienda su uso durante el embarazo.	Tanto probióticos como prebióticos	No estoy segura/seguro	Verdadero	No lo sé	Verdadero	Verdadero	No lo sé	Verdadero	No lo sé	Verdadero	Falso	Falso
27	Femenino	Intermedio	Tercer año	Normal	No	Sí, en pequeña o insignificante medida	Microbiología	De médicos, En la universidad, Internet	Pobre	Todos los productos metabólicos de las bacterias del tracto gastrointestinal que ejercen efectos positivos en la salud del ser humano.	Cualquier microorganismo administrado en forma de alimento o suplementos.	Microorganismos vivos que ejercen efectos positivos sobre la salud del huésped cuando se administran en cantidades adecuadas.	Sinónimo de probióticos.	No lo sé	Verdadero	Verdadero	Verdadero	Verdadero	Verdadero	No lo sé	Verdadero	Verdadero	No lo sé	Verdadero	Verdadero	No lo sé	No lo sé	No lo sé	No lo sé	No lo sé	No lo sé	No lo sé	No lo sé	No lo sé	No lo sé	No lo sé	No estoy segura/seguro	No estoy segura/seguro	No estoy segura/seguro	No lo sé	No lo sé	No lo sé	No lo sé	No lo sé	No lo sé	No lo sé	No lo sé	No lo sé	No lo sé
28	Femenino	Intermedio	Tercer año	Normal	No	En absoluto		En la universidad	Bueno	Todos los productos metabólicos de las bacterias del tracto gastrointestinal que ejercen efectos positivos en la salud del ser humano.	Microorganismos vivos que ejercen efectos positivos sobre la salud del huésped cuando se administran en cantidades adecuadas.	Microorganismos muertos que ejercen efectos positivos sobre la salud del huésped cuando se administran en cantidades adecuadas.	Sinónimo de probióticos.	Falso	Falso	Verdadero	Verdadero	Verdadero	Falso	Verdadero	Verdadero	Verdadero	No lo sé	Verdadero	Falso	No lo sé	Verdadero	Verdadero	Verdadero	Verdadero	Verdadero	No lo sé	No lo sé	Verdadero	No lo sé	Verdadero	No estoy segura/seguro	Tanto probióticos como prebióticos	No estoy segura/seguro	No lo sé	Falso	Verdadero	Verdadero	Verdadero	Verdadero	No lo sé	Verdadero	No lo sé	Verdadero
29	Femenino	Avanzado	Sexto año	Pobre	No	Sí, en pequeña o insignificante medida	Si	En la universidad	Pobre	Todos los microorganismos que colonizan el tracto gastrointestinal.	Microorganismos muertos que ejercen efectos positivos sobre la salud del huésped cuando se administran en cantidades adecuadas.	Ingredientes alimentarios no digeribles que estimulan selectivamente el crecimiento o la actividad de la microbiota intestinal.	Combinación de probióticos y prebióticos.	Verdadero	Verdadero	Verdadero	Verdadero	Verdadero	Verdadero	Falso	Verdadero	Verdadero	Verdadero	Verdadero	Verdadero	Verdadero	Verdadero	Verdadero	Verdadero	Verdadero	Verdadero	Verdadero	Verdadero	Verdadero	Verdadero	Verdadero	No se recomienda su uso durante el embarazo.	Ni probióticos ni prebióticos	No estoy segura/seguro	Falso	Verdadero	Verdadero	Verdadero	Verdadero	Verdadero	Verdadero	Verdadero	Verdadero	Verdadero
30	Femenino	Intermedio	Tercer año	Bueno	No	En absoluto		En la universidad, Internet	Bueno	Todos los productos metabólicos de las bacterias del tracto gastrointestinal que ejercen efectos positivos en la salud del ser humano.	Productos metabólicos de bacterias que ejercen efectos positivos sobre la salud del huésped cuando se administran en cantidades adecuadas.	Microorganismos vivos que ejercen efectos positivos sobre la salud del huésped cuando se administran en cantidades adecuadas.	Ingredientes alimentarios no digeribles que estimulan selectivamente el crecimiento o la actividad de la microbiota intestinal.	No lo sé	No lo sé	Verdadero	Verdadero	Verdadero	Verdadero	Verdadero	Verdadero	Verdadero	Verdadero	Falso	Verdadero	Verdadero	Verdadero	No lo sé	No lo sé	Falso	No lo sé	Verdadero	No lo sé	No lo sé	Verdadero	Verdadero	Durante todo el embarazo.	No estoy segura/seguro	No estoy segura/seguro	No lo sé	Verdadero	Verdadero	Falso	No lo sé	No lo sé	Falso	Verdadero	Verdadero	Verdadero
31	Masculino	Básico	Segundo año	Normal	No	Sí, en pequeña o insignificante medida	si	De artículos/revistas científicas, En la universidad	Normal	Todos los microorganismos que colonizan el tracto gastrointestinal.	Microorganismos vivos que ejercen efectos positivos sobre la salud del huésped cuando se administran en cantidades adecuadas.	Ingredientes alimentarios no digeribles que estimulan selectivamente el crecimiento o la actividad de la microbiota intestinal.	Ingredientes alimentarios no digeribles que estimulan selectivamente el crecimiento o la actividad de la microbiota intestinal.	Verdadero	Verdadero	Falso	Verdadero	No lo sé	Verdadero	No lo sé	No lo sé	Verdadero	Verdadero	Verdadero	Verdadero	Verdadero	No lo sé	Verdadero	Verdadero	Falso	No lo sé	Verdadero	No lo sé	No lo sé	No lo sé	Verdadero	No estoy segura/seguro	Solo probióticos	Desde el nacimiento	Verdadero	Verdadero	Verdadero	No lo sé	Verdadero	No lo sé	Verdadero	Falso	Verdadero	No lo sé
32	Femenino	Intermedio	Tercer año	Normal	No	En absoluto		De amigos/familiares/ vecinos	Pobre	Todos los microorganismos que colonizan el tracto gastrointestinal.	Productos metabólicos de bacterias que ejercen efectos positivos sobre la salud del huésped cuando se administran en cantidades adecuadas.	Microorganismos vivos que ejercen efectos positivos sobre la salud del huésped cuando se administran en cantidades adecuadas.	Combinación de probióticos y prebióticos.	Falso	Falso	Falso	Verdadero	Verdadero	Falso	Falso	Verdadero	Verdadero	Verdadero	Verdadero	Verdadero	Falso	Falso	Falso	Verdadero	Verdadero	Falso	Verdadero	Falso	No lo sé	No lo sé	No lo sé	No estoy segura/seguro	Tanto probióticos como prebióticos	Desde el sexto mes de vida	No lo sé	Verdadero	Verdadero	No lo sé	No lo sé	No lo sé	Falso	Verdadero	Falso	Verdadero
33	Femenino	Básico	Segundo año	Bueno	No	Sí, en pequeña o insignificante medida	Nutrición	Internet, En la universidad	Muy bueno	Todos los productos metabólicos de las bacterias del tracto gastrointestinal que ejercen efectos positivos en la salud del ser humano.	Microorganismos vivos que ejercen efectos positivos sobre la salud del huésped cuando se administran en cantidades adecuadas.	Ingredientes alimentarios no digeribles que estimulan selectivamente el crecimiento o la actividad de la microbiota intestinal.	Combinación de probióticos y prebióticos.	No lo sé	No lo sé	Verdadero	Verdadero	Verdadero	Verdadero	Falso	Verdadero	Verdadero	Verdadero	Verdadero	Verdadero	No lo sé	Verdadero	No lo sé	No lo sé	No lo sé	No lo sé	No lo sé	No lo sé	Falso	Falso	No lo sé	No estoy segura/seguro	No estoy segura/seguro	Desde el segundo año de vida	Falso	Verdadero	Verdadero	Falso	Falso	No lo sé	No lo sé	No lo sé	Falso	No lo sé
34	Masculino	Básico	Primer año	Muy bueno	No	Sí, en pequeña o insignificante medida	Fundamentos de nutrición	En la universidad	Bueno	Todos los microorganismos que colonizan el tracto gastrointestinal.	Productos metabólicos de bacterias que ejercen efectos positivos sobre la salud del huésped cuando se administran en cantidades adecuadas.	Ingredientes alimentarios no digeribles que estimulan selectivamente el crecimiento o la actividad de la microbiota intestinal.	Productos metabólicamente activos de la microbiota intestinal.	No lo sé	No lo sé	Verdadero	Verdadero	Verdadero	Verdadero	No lo sé	Verdadero	Verdadero	Verdadero	Verdadero	No lo sé	Verdadero	Verdadero	No lo sé	Falso	Verdadero	No lo sé	Falso	No lo sé	Falso	Falso	No lo sé	No estoy segura/seguro	Tanto probióticos como prebióticos	No estoy segura/seguro	Verdadero	Verdadero	Verdadero	Falso	No lo sé	Verdadero	No lo sé	No lo sé	No lo sé	Verdadero
35	Femenino	Intermedio	Cuarto año	Normal	No	En absoluto		Internet, De amigos/familiares/ vecinos	Muy pobre	Todos los productos metabólicos de las bacterias del tracto gastrointestinal que ejercen efectos positivos en la salud del ser humano.	Microorganismos vivos que ejercen efectos positivos sobre la salud del huésped cuando se administran en cantidades adecuadas.	Microorganismos vivos que ejercen efectos positivos sobre la salud del huésped cuando se administran en cantidades adecuadas.	Combinación de probióticos y prebióticos.	Falso	Falso	Falso	Verdadero	Verdadero	No lo sé	Verdadero	Verdadero	Verdadero	Verdadero	Verdadero	No lo sé	Verdadero	Verdadero	Falso	Falso	Falso	Falso	Verdadero	Falso	Falso	Falso	Falso	Durante todo el embarazo.	Tanto probióticos como prebióticos	Desde el sexto mes de vida	Verdadero	No lo sé	Verdadero	Verdadero	No lo sé	No lo sé	Falso	Verdadero	Falso	No lo sé
36	Masculino	Intermedio	Tercer año	Normal	No	Sí, en gran medida	Microbiología	De artículos/revistas científicas, De amigos/familiares/ vecinos, En la universidad	Bueno	Todos los microorganismos que colonizan el tracto gastrointestinal.	Microorganismos vivos que ejercen efectos positivos sobre la salud del huésped cuando se administran en cantidades adecuadas.	Ingredientes alimentarios no digeribles que estimulan selectivamente el crecimiento o la actividad de la microbiota intestinal.	Combinación de probióticos y prebióticos.	No lo sé	Verdadero	Verdadero	Verdadero	Verdadero	No lo sé	Verdadero	Verdadero	Verdadero	Verdadero	No lo sé	Falso	Verdadero	Verdadero	Falso	Falso	No lo sé	Verdadero	No lo sé	No lo sé	Falso	Falso	No lo sé	Solo en el tercer trimestre.	Tanto probióticos como prebióticos	No estoy segura/seguro	No lo sé	Verdadero	Verdadero	Verdadero	No lo sé	No lo sé	Falso	Verdadero	Verdadero	Verdadero
37	Masculino	Intermedio	Cuarto año	Bueno	No	Sí, en gran medida	En la materia de fisiopatologia, que la alimentación y los hábitos de vida influyen significativamente en la microbiota intestinal.	De médicos, De artículos/revistas científicas	Bueno	Todas las especies bacterianas que colonizan el tracto gastrointestinal.	Microorganismos vivos que ejercen efectos positivos sobre la salud del huésped cuando se administran en cantidades adecuadas.	Productos metabólicamente activos de la microbiota intestinal.	Combinación de probióticos y prebióticos.	Falso	Falso	Verdadero	Verdadero	Verdadero	Verdadero	Verdadero	Verdadero	Verdadero	Falso	Verdadero	Verdadero	Verdadero	Verdadero	Falso	Falso	Falso	Falso	Verdadero	Falso	Falso	Falso	Falso	No se recomienda su uso durante el embarazo.	Solo probióticos	No estoy segura/seguro	Verdadero	Verdadero	Verdadero	Falso	No lo sé	No lo sé	No lo sé	Verdadero	No lo sé	Verdadero
38	Femenino	Avanzado	Quinto año	Bueno	No	Sí, en pequeña o insignificante medida	Infectología	En la universidad, De artículos/revistas científicas	Normal	Todos los microorganismos que colonizan el tracto gastrointestinal.	Productos metabólicos de bacterias que ejercen efectos positivos sobre la salud del huésped cuando se administran en cantidades adecuadas.	Ingredientes alimentarios no digeribles que estimulan selectivamente el crecimiento o la actividad de la microbiota intestinal.	Combinación de probióticos y prebióticos.	Verdadero	Verdadero	No lo sé	Verdadero	Verdadero	Verdadero	No lo sé	Verdadero	Verdadero	Verdadero	Verdadero	Verdadero	Verdadero	Verdadero	Falso	Falso	Falso	Verdadero	Verdadero	Falso	Falso	Falso	No lo sé	No estoy segura/seguro	Tanto probióticos como prebióticos	Desde el nacimiento	Verdadero	Verdadero	Verdadero	Verdadero	No lo sé	Verdadero	No lo sé	Verdadero	Verdadero	Verdadero
39	Masculino	Básico	Segundo año	Pobre	No	Sí, en pequeña o insignificante medida	.	En la universidad	Pobre	Todos los productos metabólicos de las bacterias del tracto gastrointestinal que ejercen efectos positivos en la salud del ser humano.	Microorganismos vivos que ejercen efectos positivos sobre la salud del huésped cuando se administran en cantidades adecuadas.	Ingredientes alimentarios no digeribles que estimulan selectivamente el crecimiento o la actividad de la microbiota intestinal.	Combinación de probióticos y prebióticos.	Verdadero	Verdadero	No lo sé	No lo sé	Verdadero	Verdadero	No lo sé	No lo sé	No lo sé	Verdadero	Verdadero	No lo sé	Verdadero	No lo sé	No lo sé	Falso	Falso	Falso	Verdadero	Falso	Verdadero	Verdadero	Falso	No estoy segura/seguro	Tanto probióticos como prebióticos	Desde el sexto mes de vida	No lo sé	Falso	Verdadero	No lo sé	No lo sé	No lo sé	No lo sé	No lo sé	Verdadero	No lo sé
40	Masculino	Básico	Primer año	Normal	No	En absoluto		En la universidad	Pobre	Todos los productos metabólicos de las bacterias del tracto gastrointestinal que ejercen efectos positivos en la salud del ser humano.	Microorganismos vivos que ejercen efectos positivos sobre la salud del huésped cuando se administran en cantidades adecuadas.	Ingredientes alimentarios no digeribles que estimulan selectivamente el crecimiento o la actividad de la microbiota intestinal.	Combinación de probióticos y prebióticos.	No lo sé	Falso	Verdadero	Verdadero	Verdadero	Verdadero	No lo sé	No lo sé	Verdadero	Verdadero	No lo sé	Verdadero	No lo sé	No lo sé	No lo sé	No lo sé	Falso	No lo sé	No lo sé	No lo sé	No lo sé	No lo sé	No lo sé	No estoy segura/seguro	Tanto probióticos como prebióticos	Desde el segundo año de vida	No lo sé	Verdadero	Verdadero	Verdadero	Verdadero	No lo sé	Falso	No lo sé	Verdadero	No lo sé
41	Femenino	Básico	Segundo año	Muy bueno	No	Sí, en pequeña o insignificante medida	biología celular e histología	De artículos/revistas científicas, Internet	Bueno	Todos los microorganismos que colonizan el tracto gastrointestinal.	Microorganismos vivos que ejercen efectos positivos sobre la salud del huésped cuando se administran en cantidades adecuadas.	Ingredientes alimentarios no digeribles que estimulan selectivamente el crecimiento o la actividad de la microbiota intestinal.	Productos metabólicamente activos de la microbiota intestinal.	Falso	Verdadero	Verdadero	Verdadero	Verdadero	Verdadero	Falso	Falso	Verdadero	Verdadero	Verdadero	Verdadero	Verdadero	Verdadero	Verdadero	Falso	Falso	Falso	Verdadero	Verdadero	Verdadero	Falso	Falso	Durante todo el embarazo.	No estoy segura/seguro	Desde el sexto mes de vida	Verdadero	Verdadero	Verdadero	Falso	Verdadero	Verdadero	Falso	Falso	No lo sé	Verdadero
42	Femenino	Avanzado	Quinto año	Normal	No	En absoluto		De médicos	Muy bueno	Todos los microorganismos que colonizan el tracto gastrointestinal.	Productos metabólicos de bacterias que ejercen efectos positivos sobre la salud del huésped cuando se administran en cantidades adecuadas.	Ingredientes alimentarios no digeribles que estimulan selectivamente el crecimiento o la actividad de la microbiota intestinal.	Productos metabólicamente activos de la microbiota intestinal.	No lo sé	Verdadero	No lo sé	Verdadero	No lo sé	No lo sé	Verdadero	Verdadero	Verdadero	Verdadero	No lo sé	Verdadero	Verdadero	Verdadero	Falso	No lo sé	No lo sé	No lo sé	Verdadero	No lo sé	Falso	Falso	Falso	Durante todo el embarazo.	Tanto probióticos como prebióticos	Desde el segundo año de vida	No lo sé	Verdadero	Verdadero	No lo sé	Verdadero	No lo sé	No lo sé	Verdadero	No lo sé	Verdadero
43	Femenino	Avanzado	Quinto año	Normal	No	Sí, en gran medida	Microbiologia	En la universidad, De médicos, De amigos/familiares/ vecinos	Pobre	Todos los microorganismos que colonizan el tracto gastrointestinal.	Microorganismos vivos que ejercen efectos positivos sobre la salud del huésped cuando se administran en cantidades adecuadas.	Ingredientes alimentarios no digeribles que estimulan selectivamente el crecimiento o la actividad de la microbiota intestinal.	Combinación de probióticos y prebióticos.	No lo sé	Verdadero	Verdadero	Verdadero	Verdadero	Verdadero	Verdadero	Verdadero	Verdadero	Verdadero	Verdadero	Verdadero	Verdadero	No lo sé	No lo sé	Falso	No lo sé	No lo sé	No lo sé	No lo sé	No lo sé	Falso	No lo sé	No estoy segura/seguro	No estoy segura/seguro	No estoy segura/seguro	Verdadero	Verdadero	Verdadero	No lo sé	No lo sé	No lo sé	No lo sé	Verdadero	No lo sé	Verdadero
44	Femenino	Avanzado	Quinto año	Normal	No	Sí, en gran medida	Microbiología	En la universidad, Internet	Normal	Todos los microorganismos que colonizan el tracto gastrointestinal.	Cualquier microorganismo capaz de adherirse a la mucosa intestinal.	Microorganismos muertos que ejercen efectos positivos sobre la salud del huésped cuando se administran en cantidades adecuadas.	Combinación de probióticos y prebióticos.	No lo sé	No lo sé	Verdadero	No lo sé	Verdadero	Verdadero	No lo sé	Verdadero	Verdadero	Verdadero	No lo sé	Verdadero	Verdadero	No lo sé	Falso	No lo sé	Verdadero	Verdadero	Verdadero	Verdadero	Falso	Falso	No lo sé	No se recomienda su uso durante el embarazo.	Tanto probióticos como prebióticos	Desde el nacimiento	No lo sé	Verdadero	Verdadero	Verdadero	Falso	No lo sé	No lo sé	Verdadero	Verdadero	Verdadero
45	Femenino	Avanzado	Quinto año	Normal	No	Sí, en pequeña o insignificante medida	Microbiología	En la universidad	Pobre	Todas las especies bacterianas que colonizan el tracto gastrointestinal.	Cualquier microorganismo administrado en forma de alimento o suplementos.	Productos metabólicamente activos de la microbiota intestinal.	Combinación de probióticos y prebióticos.	No lo sé	Verdadero	No lo sé	Verdadero	Verdadero	Verdadero	Verdadero	Verdadero	Verdadero	Verdadero	Falso	No lo sé	No lo sé	No lo sé	No lo sé	No lo sé	Falso	No lo sé	No lo sé	Falso	Falso	Falso	No lo sé	No estoy segura/seguro	No estoy segura/seguro	No estoy segura/seguro	Verdadero	Falso	Verdadero	No lo sé	Falso	Falso	Falso	No lo sé	No lo sé	No lo sé
46	Femenino	Básico	Segundo año	Muy bueno	No	Sí, en gran medida	Biología Celular	En la universidad, De médicos	Bueno	Todos los microorganismos que colonizan el tracto gastrointestinal.	Microorganismos vivos que ejercen efectos positivos sobre la salud del huésped cuando se administran en cantidades adecuadas.	Ingredientes alimentarios no digeribles que estimulan selectivamente el crecimiento o la actividad de la microbiota intestinal.	Combinación de probióticos y prebióticos.	No lo sé	No lo sé	Verdadero	No lo sé	No lo sé	Verdadero	Verdadero	Verdadero	Verdadero	Verdadero	No lo sé	No lo sé	Verdadero	Verdadero	No lo sé	Verdadero	No lo sé	No lo sé	No lo sé	No lo sé	No lo sé	No lo sé	No lo sé	No estoy segura/seguro	No estoy segura/seguro	Desde el segundo año de vida	No lo sé	Verdadero	Verdadero	Verdadero	No lo sé	Verdadero	No lo sé	Verdadero	No lo sé	No lo sé
47	Femenino	Básico	Segundo año	Normal	No	Sí, en pequeña o insignificante medida	Biología Molecular y Genética	Internet, De artículos/revistas científicas, En la universidad	Normal	Todas las especies bacterianas que colonizan el tracto gastrointestinal.	Microorganismos vivos que ejercen efectos positivos sobre la salud del huésped cuando se administran en cantidades adecuadas.	Ingredientes alimentarios no digeribles que estimulan selectivamente el crecimiento o la actividad de la microbiota intestinal.	Combinación de probióticos y prebióticos.	Verdadero	Verdadero	Verdadero	Verdadero	Verdadero	Verdadero	Verdadero	No lo sé	No lo sé	Verdadero	Verdadero	Verdadero	No lo sé	No lo sé	No lo sé	No lo sé	No lo sé	Verdadero	No lo sé	No lo sé	No lo sé	No lo sé	Verdadero	No estoy segura/seguro	No estoy segura/seguro	No estoy segura/seguro	Verdadero	Verdadero	Verdadero	Verdadero	Verdadero	Verdadero	No lo sé	Verdadero	Falso	No lo sé
48	Femenino	Básico	Primer año	Normal	No	En absoluto		Internet	Pobre	Todos los productos metabólicos de las bacterias del tracto gastrointestinal que ejercen efectos positivos en la salud del ser humano.	Microorganismos vivos que ejercen efectos positivos sobre la salud del huésped cuando se administran en cantidades adecuadas.	Ingredientes alimentarios no digeribles que estimulan selectivamente el crecimiento o la actividad de la microbiota intestinal.	Combinación de probióticos y prebióticos.	Falso	Verdadero	Verdadero	Verdadero	No lo sé	Verdadero	Verdadero	Verdadero	Verdadero	Verdadero	No lo sé	Verdadero	No lo sé	No lo sé	No lo sé	No lo sé	No lo sé	No lo sé	No lo sé	No lo sé	Verdadero	Verdadero	No lo sé	No estoy segura/seguro	Tanto probióticos como prebióticos	No estoy segura/seguro	Verdadero	Verdadero	Verdadero	Verdadero	Verdadero	No lo sé	No lo sé	Verdadero	No lo sé	No lo sé
49	Femenino	Básico	Segundo año	Normal	No	En absoluto		De amigos/familiares/ vecinos, De médicos, De artículos/revistas científicas, Internet	Pobre	Todos los productos metabólicos de las bacterias del tracto gastrointestinal que ejercen efectos positivos en la salud del ser humano.	Microorganismos vivos que ejercen efectos positivos sobre la salud del huésped cuando se administran en cantidades adecuadas.	Sinónimo de probióticos.	Combinación de probióticos y prebióticos.	Verdadero	Verdadero	Verdadero	Verdadero	Verdadero	Verdadero	Verdadero	Verdadero	Verdadero	Verdadero	Verdadero	Verdadero	Verdadero	Verdadero	Falso	Falso	Falso	Falso	Verdadero	Falso	Falso	Falso	Falso	No estoy segura/seguro	No estoy segura/seguro	No estoy segura/seguro	Verdadero	Verdadero	Verdadero	Verdadero	No lo sé	Verdadero	No lo sé	Verdadero	No lo sé	Verdadero
50	Femenino	Básico	Primer año	Normal	No	Sí, en pequeña o insignificante medida	Una semana	De médicos	Normal	Todos los microorganismos que colonizan el tracto gastrointestinal.	Productos metabólicos de bacterias que ejercen efectos positivos sobre la salud del huésped cuando se administran en cantidades adecuadas.	Sinónimo de probióticos.	Ingredientes alimentarios no digeribles que estimulan selectivamente el crecimiento o la actividad de la microbiota intestinal.	Falso	Falso	Verdadero	Verdadero	Verdadero	No lo sé	Falso	Verdadero	Verdadero	Verdadero	Verdadero	Falso	Verdadero	No lo sé	No lo sé	No lo sé	Falso	No lo sé	No lo sé	Falso	Verdadero	Falso	Verdadero	En el segundo y tercer trimestre.	No estoy segura/seguro	Desde el segundo año de vida	Falso	Verdadero	Verdadero	Falso	Verdadero	Verdadero	Falso	Falso	Verdadero	Verdadero
51	Femenino	Avanzado	Quinto año	Bueno	No	En absoluto		De artículos/revistas científicas, En la universidad	Normal	Todos los microorganismos que colonizan el tracto gastrointestinal.	Microorganismos vivos que ejercen efectos positivos sobre la salud del huésped cuando se administran en cantidades adecuadas.	Ingredientes alimentarios no digeribles que estimulan selectivamente el crecimiento o la actividad de la microbiota intestinal.	Combinación de probióticos y prebióticos.	Verdadero	Verdadero	Verdadero	Verdadero	Verdadero	Verdadero	Verdadero	Verdadero	Verdadero	Verdadero	Verdadero	Verdadero	No lo sé	No lo sé	No lo sé	No lo sé	No lo sé	No lo sé	No lo sé	No lo sé	No lo sé	No lo sé	No lo sé	No estoy segura/seguro	Tanto probióticos como prebióticos	No estoy segura/seguro	Verdadero	No lo sé	Verdadero	Verdadero	No lo sé	Verdadero	No lo sé	Verdadero	Verdadero	Verdadero
52	Femenino	Básico	Primer año	Normal	No	En absoluto		De farmacéuticos (en la farmacia), De amigos/familiares/ vecinos	Pobre	Todos los microorganismos que colonizan el tracto gastrointestinal.	Microorganismos vivos que ejercen efectos positivos sobre la salud del huésped cuando se administran en cantidades adecuadas.	Ingredientes alimentarios no digeribles que estimulan selectivamente el crecimiento o la actividad de la microbiota intestinal.	Combinación de probióticos y prebióticos.	No lo sé	No lo sé	Verdadero	Verdadero	Verdadero	Verdadero	Verdadero	No lo sé	No lo sé	Verdadero	No lo sé	No lo sé	No lo sé	No lo sé	No lo sé	No lo sé	No lo sé	No lo sé	No lo sé	No lo sé	No lo sé	No lo sé	No lo sé	No estoy segura/seguro	No estoy segura/seguro	No estoy segura/seguro	No lo sé	No lo sé	No lo sé	No lo sé	No lo sé	No lo sé	No lo sé	No lo sé	No lo sé	No lo sé
53	Femenino	Avanzado	Quinto año	Muy bueno	No	En absoluto		Internet	Pobre	Todos los microorganismos que colonizan el tracto gastrointestinal.	Productos metabólicos de bacterias que ejercen efectos positivos sobre la salud del huésped cuando se administran en cantidades adecuadas.	Ingredientes alimentarios no digeribles que estimulan selectivamente el crecimiento o la actividad de la microbiota intestinal.	Ingredientes alimentarios no digeribles que estimulan selectivamente el crecimiento o la actividad de la microbiota intestinal.	No lo sé	No lo sé	No lo sé	No lo sé	No lo sé	No lo sé	No lo sé	No lo sé	No lo sé	No lo sé	No lo sé	No lo sé	No lo sé	No lo sé	No lo sé	No lo sé	No lo sé	No lo sé	No lo sé	No lo sé	No lo sé	No lo sé	No lo sé	No estoy segura/seguro	No estoy segura/seguro	No estoy segura/seguro	No lo sé	No lo sé	No lo sé	No lo sé	No lo sé	No lo sé	No lo sé	No lo sé	No lo sé	No lo sé
54	Masculino	Básico	Segundo año	Normal	No	En absoluto		De médicos	Normal	Bacterias patógenas que normalmente están presentes en el tracto gastrointestinal.	Microorganismos muertos que ejercen efectos positivos sobre la salud del huésped cuando se administran en cantidades adecuadas.	Microorganismos vivos que ejercen efectos positivos sobre la salud del huésped cuando se administran en cantidades adecuadas.	Ingredientes alimentarios no digeribles que estimulan selectivamente el crecimiento o la actividad de la microbiota intestinal.	Verdadero	Verdadero	Verdadero	Verdadero	Verdadero	Verdadero	Verdadero	Verdadero	Verdadero	Verdadero	Verdadero	Verdadero	Verdadero	Verdadero	Verdadero	Verdadero	Verdadero	Verdadero	Verdadero	Verdadero	Verdadero	Verdadero	Verdadero	No se recomienda su uso durante el embarazo.	No estoy segura/seguro	No estoy segura/seguro	Verdadero	Verdadero	Verdadero	Verdadero	Verdadero	Verdadero	Verdadero	Verdadero	Verdadero	Verdadero
55	Masculino	Básico	Primer año	Bueno	No	En absoluto		De médicos, Internet	Pobre	Todos los productos metabólicos de las bacterias del tracto gastrointestinal que ejercen efectos positivos en la salud del ser humano.	Microorganismos vivos que ejercen efectos positivos sobre la salud del huésped cuando se administran en cantidades adecuadas.	Microorganismos muertos que ejercen efectos positivos sobre la salud del huésped cuando se administran en cantidades adecuadas.	Ingredientes alimentarios no digeribles que estimulan selectivamente el crecimiento o la actividad de la microbiota intestinal.	Verdadero	Verdadero	Verdadero	Verdadero	Verdadero	Verdadero	Verdadero	Verdadero	Verdadero	Verdadero	Verdadero	Verdadero	No lo sé	No lo sé	No lo sé	No lo sé	No lo sé	No lo sé	No lo sé	No lo sé	No lo sé	Falso	No lo sé	Durante todo el embarazo.	Solo probióticos	No estoy segura/seguro	No lo sé	No lo sé	No lo sé	No lo sé	No lo sé	No lo sé	No lo sé	No lo sé	No lo sé	No lo sé
56	Femenino	Básico	Primer año	Normal	No	En absoluto		En la universidad	Normal	Todos los productos metabólicos de las bacterias del tracto gastrointestinal que ejercen efectos positivos en la salud del ser humano.	Microorganismos vivos que ejercen efectos positivos sobre la salud del huésped cuando se administran en cantidades adecuadas.	Ingredientes alimentarios no digeribles que estimulan selectivamente el crecimiento o la actividad de la microbiota intestinal.	Combinación de probióticos y prebióticos.	Falso	Verdadero	Verdadero	Verdadero	Verdadero	Verdadero	Falso	Verdadero	Verdadero	Verdadero	Falso	Verdadero	No lo sé	No lo sé	No lo sé	No lo sé	No lo sé	No lo sé	No lo sé	No lo sé	No lo sé	No lo sé	No lo sé	No estoy segura/seguro	Solo probióticos	Desde el segundo año de vida	Falso	Verdadero	Falso	Falso	Verdadero	Verdadero	Falso	Falso	Falso	Verdadero
57	Masculino	Básico	Primer año	Bueno	No	En absoluto		De artículos/revistas científicas, Internet	Pobre	Todas las especies bacterianas que colonizan el tracto gastrointestinal.	Productos metabólicos de bacterias que ejercen efectos positivos sobre la salud del huésped cuando se administran en cantidades adecuadas.	Ingredientes alimentarios no digeribles que estimulan selectivamente el crecimiento o la actividad de la microbiota intestinal.	Combinación de probióticos y prebióticos.	Falso	No lo sé	Verdadero	Verdadero	Verdadero	Verdadero	Verdadero	Verdadero	Verdadero	Verdadero	Verdadero	No lo sé	No lo sé	No lo sé	No lo sé	No lo sé	No lo sé	No lo sé	No lo sé	No lo sé	No lo sé	No lo sé	No lo sé	No estoy segura/seguro	Tanto probióticos como prebióticos	Desde el nacimiento	Verdadero	No lo sé	Verdadero	Falso	No lo sé	No lo sé	No lo sé	No lo sé	No lo sé	Verdadero
58	Femenino	Básico	Segundo año	Normal	No	Sí, en gran medida	Nutrición	Internet, En la universidad, De amigos/familiares/ vecinos	Normal	Bacterias patógenas que normalmente están presentes en el tracto gastrointestinal.	Microorganismos vivos que ejercen efectos positivos sobre la salud del huésped cuando se administran en cantidades adecuadas.	Ingredientes alimentarios no digeribles que estimulan selectivamente el crecimiento o la actividad de la microbiota intestinal.	Combinación de probióticos y prebióticos.	No lo sé	Verdadero	Verdadero	No lo sé	Falso	Verdadero	Falso	No lo sé	Falso	Falso	No lo sé	No lo sé	Verdadero	No lo sé	Falso	No lo sé	No lo sé	No lo sé	No lo sé	No lo sé	Falso	No lo sé	Falso	Durante todo el embarazo.	Solo prebióticos	Desde el sexto mes de vida	Verdadero	Verdadero	Verdadero	No lo sé	Falso	No lo sé	Falso	No lo sé	Verdadero	No lo sé
59	Femenino	Avanzado	Quinto año	Bueno	No	En absoluto		De médicos, De artículos/revistas científicas, En la universidad	Muy bueno	Bacterias patógenas que normalmente están presentes en el tracto gastrointestinal.	Productos metabólicos de bacterias que ejercen efectos positivos sobre la salud del huésped cuando se administran en cantidades adecuadas.	Microorganismos muertos que ejercen efectos positivos sobre la salud del huésped cuando se administran en cantidades adecuadas.	Productos metabólicamente activos de la microbiota intestinal.	Falso	Falso	Falso	Verdadero	Verdadero	Verdadero	Falso	Verdadero	Verdadero	Verdadero	Verdadero	Verdadero	Verdadero	Falso	Verdadero	Verdadero	Verdadero	Falso	Verdadero	Verdadero	Verdadero	Verdadero	Falso	No estoy segura/seguro	No estoy segura/seguro	Desde el segundo año de vida	Verdadero	Verdadero	Verdadero	Verdadero	Verdadero	Falso	Falso	Verdadero	Verdadero	Verdadero
60	Femenino	Básico	Primer año	Normal	No	Sí, en pequeña o insignificante medida	Segundo	De médicos	Muy pobre	Todos los microorganismos que colonizan el tracto gastrointestinal.	Microorganismos vivos que ejercen efectos positivos sobre la salud del huésped cuando se administran en cantidades adecuadas.	Productos metabólicamente activos de la microbiota intestinal.	Sinónimo de prebióticos.	Falso	Verdadero	Verdadero	Verdadero	Verdadero	Verdadero	Falso	Verdadero	Verdadero	Verdadero	Verdadero	Verdadero	Verdadero	Verdadero	Verdadero	Verdadero	Falso	Falso	No lo sé	No lo sé	No lo sé	Verdadero	No lo sé	Solo en el tercer trimestre.	Tanto probióticos como prebióticos	Desde el segundo año de vida	Verdadero	Verdadero	Falso	Verdadero	Verdadero	Verdadero	Verdadero	Verdadero	Verdadero	Verdadero
61	Masculino	Básico	Primer año	Normal	No	En absoluto		En la universidad	Muy bueno	Bacterias patógenas que normalmente están presentes en el tracto gastrointestinal.	Microorganismos vivos que ejercen efectos positivos sobre la salud del huésped cuando se administran en cantidades adecuadas.	Microorganismos muertos que ejercen efectos positivos sobre la salud del huésped cuando se administran en cantidades adecuadas.	Ingredientes alimentarios no digeribles que estimulan selectivamente el crecimiento o la actividad de la microbiota intestinal.	No lo sé	No lo sé	No lo sé	No lo sé	No lo sé	No lo sé	No lo sé	No lo sé	No lo sé	No lo sé	No lo sé	No lo sé	No lo sé	No lo sé	No lo sé	No lo sé	No lo sé	No lo sé	No lo sé	No lo sé	No lo sé	No lo sé	No lo sé	No estoy segura/seguro	Tanto probióticos como prebióticos	Desde el sexto mes de vida	No lo sé	No lo sé	No lo sé	No lo sé	No lo sé	No lo sé	No lo sé	No lo sé	No lo sé	No lo sé
62	Femenino	Básico	Primer año	Bueno	No	En absoluto		De amigos/familiares/ vecinos, Internet, De artículos/revistas científicas	Pobre	Todos los microorganismos que colonizan el tracto gastrointestinal.	Microorganismos vivos que ejercen efectos positivos sobre la salud del huésped cuando se administran en cantidades adecuadas.	Ingredientes alimentarios no digeribles que estimulan selectivamente el crecimiento o la actividad de la microbiota intestinal.	Productos metabólicamente activos de la microbiota intestinal.	Verdadero	Verdadero	No lo sé	Verdadero	No lo sé	Verdadero	No lo sé	No lo sé	Verdadero	Verdadero	Verdadero	Verdadero	No lo sé	No lo sé	No lo sé	No lo sé	No lo sé	No lo sé	No lo sé	No lo sé	No lo sé	No lo sé	No lo sé	No estoy segura/seguro	No estoy segura/seguro	No estoy segura/seguro	No lo sé	No lo sé	No lo sé	No lo sé	No lo sé	No lo sé	No lo sé	No lo sé	No lo sé	No lo sé
63	Masculino	Avanzado	Quinto año	Normal	No	Sí, en pequeña o insignificante medida	Biología molecular	En la universidad	Bueno	Bacterias patógenas que normalmente están presentes en el tracto gastrointestinal.	Productos metabólicos de bacterias que ejercen efectos positivos sobre la salud del huésped cuando se administran en cantidades adecuadas.	Ingredientes alimentarios no digeribles que estimulan selectivamente el crecimiento o la actividad de la microbiota intestinal.	Sinónimo de probióticos.	Verdadero	Verdadero	Verdadero	Verdadero	Verdadero	Verdadero	Verdadero	Verdadero	Verdadero	Verdadero	Verdadero	No lo sé	Verdadero	Verdadero	Verdadero	Verdadero	Verdadero	Verdadero	Verdadero	Verdadero	Verdadero	Verdadero	Verdadero	No estoy segura/seguro	No estoy segura/seguro	No estoy segura/seguro	No lo sé	No lo sé	No lo sé	No lo sé	No lo sé	No lo sé	No lo sé	No lo sé	No lo sé	No lo sé
64	Masculino	Básico	Segundo año	Normal	No	En absoluto		De médicos, En la universidad, Internet	Bueno	Todos los microorganismos que colonizan el tracto gastrointestinal.	Cualquier microorganismo administrado en forma de alimento o suplementos.	Productos metabólicamente activos de la microbiota intestinal.	Ingredientes alimentarios no digeribles que estimulan selectivamente el crecimiento o la actividad de la microbiota intestinal.	Falso	Verdadero	Falso	No lo sé	Verdadero	Falso	Falso	Verdadero	No lo sé	No lo sé	Falso	Falso	Falso	Verdadero	No lo sé	Falso	No lo sé	Verdadero	Verdadero	Falso	Falso	Falso	Verdadero	No estoy segura/seguro	No estoy segura/seguro	Desde el segundo año de vida	No lo sé	No lo sé	Verdadero	Verdadero	No lo sé	Verdadero	No lo sé	Falso	Falso	Verdadero
65	Masculino	Básico	Primer año	Pobre	No	En absoluto		En la universidad, De médicos, De artículos/revistas científicas, Internet	Pobre	Todos los microorganismos que colonizan el tracto gastrointestinal.	Productos metabólicos de bacterias que ejercen efectos positivos sobre la salud del huésped cuando se administran en cantidades adecuadas.	Microorganismos muertos que ejercen efectos positivos sobre la salud del huésped cuando se administran en cantidades adecuadas.	Combinación de probióticos y prebióticos.	Falso	Verdadero	Verdadero	Verdadero	Verdadero	Verdadero	Verdadero	Verdadero	Verdadero	Verdadero	Verdadero	Verdadero	Verdadero	No lo sé	Verdadero	Verdadero	Verdadero	No lo sé	No lo sé	No lo sé	Falso	Falso	Verdadero	No estoy segura/seguro	Tanto probióticos como prebióticos	No estoy segura/seguro	Verdadero	Verdadero	Verdadero	Verdadero	No lo sé	Verdadero	Falso	Falso	Verdadero	Verdadero
66	Masculino	Básico	Primer año	Pobre	No	En absoluto		Internet	Pobre	Todas las especies bacterianas que colonizan el tracto gastrointestinal.	Microorganismos vivos que ejercen efectos positivos sobre la salud del huésped cuando se administran en cantidades adecuadas.	Ingredientes alimentarios no digeribles que estimulan selectivamente el crecimiento o la actividad de la microbiota intestinal.	Combinación de probióticos y prebióticos.	No lo sé	Verdadero	Verdadero	Verdadero	Verdadero	No lo sé	No lo sé	Verdadero	Verdadero	Verdadero	No lo sé	Verdadero	No lo sé	No lo sé	No lo sé	No lo sé	No lo sé	No lo sé	No lo sé	No lo sé	No lo sé	No lo sé	No lo sé	No estoy segura/seguro	Solo probióticos	Desde el segundo año de vida	Verdadero	Verdadero	Verdadero	Verdadero	No lo sé	No lo sé	No lo sé	No lo sé	Verdadero	Verdadero
67	Masculino	Básico	Primer año	Normal	No	En absoluto		Internet	Normal	Todos los productos metabólicos de las bacterias del tracto gastrointestinal que ejercen efectos positivos en la salud del ser humano.	Microorganismos vivos que ejercen efectos positivos sobre la salud del huésped cuando se administran en cantidades adecuadas.	Microorganismos muertos que ejercen efectos positivos sobre la salud del huésped cuando se administran en cantidades adecuadas.	Sinónimo de probióticos.	Falso	Falso	Falso	Verdadero	Verdadero	Verdadero	Verdadero	No lo sé	Falso	No lo sé	Verdadero	Verdadero	Verdadero	Verdadero	No lo sé	Falso	Falso	Verdadero	No lo sé	Verdadero	Falso	No lo sé	Verdadero	No estoy segura/seguro	Ni probióticos ni prebióticos	Desde el segundo año de vida	Verdadero	Falso	No lo sé	Verdadero	Falso	Verdadero	Verdadero	Falso	Verdadero	Falso
68	Femenino	Avanzado	Quinto año	Bueno	No	Sí, en pequeña o insignificante medida	No he recibido	Internet, En la universidad	Muy pobre	Todas las especies bacterianas que colonizan el tracto gastrointestinal.	Cualquier microorganismo administrado en forma de alimento o suplementos.	Sinónimo de probióticos.	Sinónimo de prebióticos.	Verdadero	Verdadero	No lo sé	Verdadero	Verdadero	Verdadero	No lo sé	No lo sé	No lo sé	Verdadero	Verdadero	Verdadero	No lo sé	Verdadero	No lo sé	Verdadero	No lo sé	No lo sé	Verdadero	Verdadero	Verdadero	Verdadero	No lo sé	No estoy segura/seguro	No estoy segura/seguro	No estoy segura/seguro	Verdadero	Verdadero	Verdadero	Verdadero	No lo sé	No lo sé	No lo sé	Verdadero	Verdadero	No lo sé
69	Masculino	Básico	Primer año	Bueno	Sí	En absoluto		De médicos, Internet	Normal	Todos los microorganismos que colonizan el tracto gastrointestinal.	Microorganismos vivos que ejercen efectos positivos sobre la salud del huésped cuando se administran en cantidades adecuadas.	Productos metabólicamente activos de la microbiota intestinal.	Productos metabólicamente activos de la microbiota intestinal.	No lo sé	Verdadero	Falso	Verdadero	Verdadero	Verdadero	Verdadero	Verdadero	No lo sé	Verdadero	No lo sé	No lo sé	No lo sé	No lo sé	No lo sé	No lo sé	No lo sé	No lo sé	No lo sé	No lo sé	No lo sé	No lo sé	No lo sé	No estoy segura/seguro	Solo probióticos	Desde el nacimiento	Verdadero	Falso	Verdadero	No lo sé	Verdadero	No lo sé	No lo sé	Verdadero	No lo sé	Verdadero
70	Femenino	Básico	Primer año	Normal	No	En absoluto		De médicos	Normal	Todos los productos metabólicos de las bacterias del tracto gastrointestinal que ejercen efectos positivos en la salud del ser humano.	Productos metabólicos de bacterias que ejercen efectos positivos sobre la salud del huésped cuando se administran en cantidades adecuadas.	Ingredientes alimentarios no digeribles que estimulan selectivamente el crecimiento o la actividad de la microbiota intestinal.	Ingredientes alimentarios no digeribles que estimulan selectivamente el crecimiento o la actividad de la microbiota intestinal.	No lo sé	No lo sé	No lo sé	Verdadero	No lo sé	No lo sé	No lo sé	No lo sé	Falso	Verdadero	Verdadero	No lo sé	No lo sé	No lo sé	No lo sé	No lo sé	No lo sé	No lo sé	No lo sé	No lo sé	No lo sé	No lo sé	No lo sé	No se recomienda su uso durante el embarazo.	Tanto probióticos como prebióticos	No estoy segura/seguro	No lo sé	Verdadero	Verdadero	No lo sé	Verdadero	No lo sé	Verdadero	No lo sé	No lo sé	No lo sé
71	Femenino	Básico	Primer año	Normal	No	Sí, en pequeña o insignificante medida	Segundo semestre	En la universidad	Pobre	Todas las especies bacterianas que colonizan el tracto gastrointestinal.	Productos metabólicos de bacterias que ejercen efectos positivos sobre la salud del huésped cuando se administran en cantidades adecuadas.	Productos metabólicamente activos de la microbiota intestinal.	Combinación de probióticos y prebióticos.	Falso	Verdadero	Verdadero	Verdadero	Verdadero	Verdadero	Verdadero	Verdadero	Verdadero	Verdadero	Verdadero	Verdadero	Verdadero	Verdadero	No lo sé	No lo sé	Falso	No lo sé	No lo sé	Verdadero	No lo sé	Falso	Falso	No estoy segura/seguro	Tanto probióticos como prebióticos	Desde el sexto mes de vida	Falso	Verdadero	Verdadero	No lo sé	Verdadero	Verdadero	Falso	Falso	Verdadero	Verdadero
72	Femenino	Básico	Segundo año	Bueno	No	En absoluto		De artículos/revistas científicas, En la universidad, Internet	Normal	Todos los productos metabólicos de las bacterias del tracto gastrointestinal que ejercen efectos positivos en la salud del ser humano.	Microorganismos muertos que ejercen efectos positivos sobre la salud del huésped cuando se administran en cantidades adecuadas.	Microorganismos muertos que ejercen efectos positivos sobre la salud del huésped cuando se administran en cantidades adecuadas.	Productos metabólicamente activos de la microbiota intestinal.	No lo sé	Verdadero	Verdadero	Verdadero	Verdadero	No lo sé	Verdadero	No lo sé	Verdadero	Verdadero	Verdadero	Verdadero	No lo sé	No lo sé	No lo sé	No lo sé	No lo sé	No lo sé	No lo sé	No lo sé	No lo sé	No lo sé	No lo sé	No estoy segura/seguro	No estoy segura/seguro	No estoy segura/seguro	No lo sé	Verdadero	Verdadero	No lo sé	Verdadero	No lo sé	Verdadero	No lo sé	Verdadero	Verdadero
73	Femenino	Básico	Primer año	Normal	No	En absoluto		De amigos/familiares/ vecinos, Internet, De médicos	Pobre	Todos los microorganismos que colonizan el tracto gastrointestinal.	Microorganismos vivos que ejercen efectos positivos sobre la salud del huésped cuando se administran en cantidades adecuadas.	Microorganismos vivos que ejercen efectos positivos sobre la salud del huésped cuando se administran en cantidades adecuadas.	Combinación de probióticos y prebióticos.	Falso	No lo sé	Verdadero	Verdadero	Verdadero	Verdadero	Falso	Verdadero	Verdadero	Verdadero	No lo sé	Verdadero	Verdadero	Falso	Verdadero	Verdadero	Verdadero	Verdadero	Verdadero	Falso	Falso	Falso	Falso	No estoy segura/seguro	No estoy segura/seguro	Desde el segundo año de vida	Falso	Verdadero	Verdadero	Falso	Falso	Verdadero	Verdadero	Falso	Falso	Falso
74	Femenino	Básico	Segundo año	Bueno	No	Sí, en pequeña o insignificante medida	Biología	De médicos	Bueno	Todos los microorganismos que colonizan el tracto gastrointestinal.	Microorganismos vivos que ejercen efectos positivos sobre la salud del huésped cuando se administran en cantidades adecuadas.	Productos metabólicamente activos de la microbiota intestinal.	Ingredientes alimentarios no digeribles que estimulan selectivamente el crecimiento o la actividad de la microbiota intestinal.	No lo sé	Verdadero	No lo sé	Verdadero	Verdadero	Verdadero	Verdadero	Verdadero	Verdadero	Verdadero	Verdadero	Verdadero	No lo sé	No lo sé	No lo sé	No lo sé	No lo sé	No lo sé	No lo sé	No lo sé	No lo sé	No lo sé	No lo sé	No estoy segura/seguro	No estoy segura/seguro	Desde el segundo año de vida	No lo sé	No lo sé	Verdadero	No lo sé	No lo sé	No lo sé	No lo sé	Verdadero	No lo sé	No lo sé
75	Femenino	Básico	Segundo año	Bueno	No	Sí, en pequeña o insignificante medida	En Biología Molecular y en Nutrición	De artículos/revistas científicas, De médicos, En la universidad	Pobre	Todas las especies bacterianas que colonizan el tracto gastrointestinal.	Productos metabólicos de bacterias que ejercen efectos positivos sobre la salud del huésped cuando se administran en cantidades adecuadas.	Ingredientes alimentarios no digeribles que estimulan selectivamente el crecimiento o la actividad de la microbiota intestinal.	Productos metabólicamente activos de la microbiota intestinal.	No lo sé	No lo sé	Verdadero	Verdadero	Verdadero	Verdadero	Verdadero	Verdadero	Verdadero	Verdadero	Verdadero	Verdadero	No lo sé	No lo sé	No lo sé	No lo sé	No lo sé	No lo sé	No lo sé	No lo sé	No lo sé	No lo sé	No lo sé	No estoy segura/seguro	Tanto probióticos como prebióticos	No estoy segura/seguro	No lo sé	Verdadero	Verdadero	No lo sé	No lo sé	No lo sé	No lo sé	No lo sé	No lo sé	Verdadero
76	Femenino	Básico	Segundo año	Bueno	No	En absoluto		En la universidad, De artículos/revistas científicas	Pobre	Bacterias patógenas que normalmente están presentes en el tracto gastrointestinal.	Microorganismos muertos que ejercen efectos positivos sobre la salud del huésped cuando se administran en cantidades adecuadas.	Productos metabólicamente activos de la microbiota intestinal.	Sinónimo de prebióticos.	Verdadero	Verdadero	No lo sé	Verdadero	Verdadero	Verdadero	No lo sé	Verdadero	Verdadero	Verdadero	Verdadero	Verdadero	Verdadero	No lo sé	Falso	Verdadero	Verdadero	No lo sé	No lo sé	Falso	Verdadero	Falso	Verdadero	No estoy segura/seguro	Tanto probióticos como prebióticos	Desde el segundo año de vida	Verdadero	Verdadero	Verdadero	No lo sé	No lo sé	Verdadero	Verdadero	Verdadero	No lo sé	Verdadero
77	Femenino	Básico	Segundo año	Normal	No	Sí, en gran medida	Nutrición Clínica y Biología Molecular	De artículos/revistas científicas, En la universidad	Bueno	Todos los productos metabólicos de las bacterias del tracto gastrointestinal que ejercen efectos positivos en la salud del ser humano.	Microorganismos vivos que ejercen efectos positivos sobre la salud del huésped cuando se administran en cantidades adecuadas.	Ingredientes alimentarios no digeribles que estimulan selectivamente el crecimiento o la actividad de la microbiota intestinal.	Productos metabólicamente activos de la microbiota intestinal.	Falso	No lo sé	Verdadero	Verdadero	Verdadero	Verdadero	Verdadero	Verdadero	Verdadero	Verdadero	Verdadero	Verdadero	Verdadero	Verdadero	Verdadero	No lo sé	No lo sé	No lo sé	Verdadero	No lo sé	No lo sé	No lo sé	No lo sé	No estoy segura/seguro	Solo prebióticos	Desde el segundo año de vida	Verdadero	Verdadero	Verdadero	No lo sé	Verdadero	No lo sé	No lo sé	Verdadero	No lo sé	Verdadero
78	Masculino	Básico	Segundo año	Bueno	No	Sí, en pequeña o insignificante medida	nutricionista	De médicos	Normal	Todos los microorganismos que colonizan el tracto gastrointestinal.	Microorganismos vivos que ejercen efectos positivos sobre la salud del huésped cuando se administran en cantidades adecuadas.	Microorganismos vivos que ejercen efectos positivos sobre la salud del huésped cuando se administran en cantidades adecuadas.	Combinación de probióticos y prebióticos.	Verdadero	Verdadero	No lo sé	No lo sé	Verdadero	Verdadero	Verdadero	Verdadero	Verdadero	Verdadero	Verdadero	Falso	No lo sé	No lo sé	No lo sé	No lo sé	No lo sé	No lo sé	No lo sé	No lo sé	No lo sé	No lo sé	No lo sé	No estoy segura/seguro	No estoy segura/seguro	Desde el sexto mes de vida	Verdadero	Verdadero	Verdadero	Verdadero	Verdadero	Verdadero	Verdadero	Verdadero	Falso	Falso
79	Femenino	Básico	Primer año	Normal	Sí	Sí, en pequeña o insignificante medida	No recuerdo	Internet, En la universidad, De artículos/revistas científicas	Normal	Todos los productos metabólicos de las bacterias del tracto gastrointestinal que ejercen efectos positivos en la salud del ser humano.	Productos metabólicos de bacterias que ejercen efectos positivos sobre la salud del huésped cuando se administran en cantidades adecuadas.	Productos metabólicamente activos de la microbiota intestinal.	Combinación de probióticos y prebióticos.	No lo sé	Verdadero	No lo sé	Verdadero	No lo sé	No lo sé	Verdadero	Verdadero	Verdadero	Verdadero	No lo sé	Verdadero	No lo sé	No lo sé	No lo sé	No lo sé	No lo sé	No lo sé	No lo sé	No lo sé	No lo sé	No lo sé	No lo sé	No estoy segura/seguro	No estoy segura/seguro	No estoy segura/seguro	No lo sé	Verdadero	Verdadero	No lo sé	Verdadero	No lo sé	No lo sé	No lo sé	No lo sé	No lo sé
80	Femenino	Básico	Segundo año	Pobre	No	Sí, en pequeña o insignificante medida	Curso de Biología Molecular	Internet, En la universidad	Bueno	Todos los productos metabólicos de las bacterias del tracto gastrointestinal que ejercen efectos positivos en la salud del ser humano.	Microorganismos vivos que ejercen efectos positivos sobre la salud del huésped cuando se administran en cantidades adecuadas.	Microorganismos vivos que ejercen efectos positivos sobre la salud del huésped cuando se administran en cantidades adecuadas.	Productos metabólicamente activos de la microbiota intestinal.	Verdadero	Verdadero	No lo sé	Verdadero	Verdadero	Verdadero	Verdadero	No lo sé	No lo sé	Verdadero	No lo sé	Verdadero	Verdadero	No lo sé	No lo sé	Verdadero	Verdadero	No lo sé	No lo sé	No lo sé	No lo sé	Verdadero	Falso	No estoy segura/seguro	Tanto probióticos como prebióticos	No estoy segura/seguro	Verdadero	Verdadero	No lo sé	No lo sé	No lo sé	No lo sé	No lo sé	Verdadero	No lo sé	No lo sé
81	Femenino	Básico	Primer año	Normal	No	Sí, en pequeña o insignificante medida	Bioquímica	Internet, De médicos, En la universidad, De farmacéuticos (en la farmacia)	Muy pobre	Todos los microorganismos que colonizan el tracto gastrointestinal.	Cualquier microorganismo administrado en forma de alimento o suplementos.	Ingredientes alimentarios no digeribles que estimulan selectivamente el crecimiento o la actividad de la microbiota intestinal.	Combinación de probióticos y prebióticos.	No lo sé	Verdadero	Verdadero	Verdadero	Verdadero	Verdadero	No lo sé	No lo sé	No lo sé	Verdadero	No lo sé	Verdadero	No lo sé	No lo sé	No lo sé	No lo sé	No lo sé	No lo sé	No lo sé	No lo sé	No lo sé	No lo sé	No lo sé	No estoy segura/seguro	No estoy segura/seguro	No estoy segura/seguro	No lo sé	Verdadero	Verdadero	No lo sé	No lo sé	No lo sé	No lo sé	No lo sé	Verdadero	Verdadero
82	Femenino	Básico	Primer año	Bueno	No	En absoluto		En la universidad	Pobre	Todos los microorganismos que colonizan el tracto gastrointestinal.	Microorganismos vivos que ejercen efectos positivos sobre la salud del huésped cuando se administran en cantidades adecuadas.	Productos metabólicamente activos de la microbiota intestinal.	Combinación de probióticos y prebióticos.	No lo sé	Verdadero	Falso	No lo sé	Verdadero	Verdadero	Falso	Verdadero	Verdadero	Verdadero	No lo sé	Verdadero	No lo sé	No lo sé	No lo sé	No lo sé	No lo sé	No lo sé	No lo sé	No lo sé	No lo sé	No lo sé	No lo sé	No estoy segura/seguro	No estoy segura/seguro	Desde el sexto mes de vida	Verdadero	Verdadero	Verdadero	Falso	No lo sé	No lo sé	No lo sé	Verdadero	No lo sé	No lo sé
83	Masculino	Básico	Segundo año	Normal	No	En absoluto		En la universidad, De artículos/revistas científicas, De farmacéuticos (en la farmacia), Internet, De médicos	Normal	Todas las especies bacterianas que colonizan el tracto gastrointestinal.	Microorganismos vivos que ejercen efectos positivos sobre la salud del huésped cuando se administran en cantidades adecuadas.	Ingredientes alimentarios no digeribles que estimulan selectivamente el crecimiento o la actividad de la microbiota intestinal.	Combinación de probióticos y prebióticos.	No lo sé	Verdadero	Verdadero	Verdadero	Verdadero	Verdadero	Verdadero	Falso	Verdadero	Verdadero	No lo sé	Verdadero	No lo sé	Verdadero	Falso	Falso	Falso	No lo sé	Verdadero	Falso	Falso	Falso	No lo sé	No estoy segura/seguro	Tanto probióticos como prebióticos	Desde el segundo año de vida	No lo sé	No lo sé	No lo sé	No lo sé	No lo sé	No lo sé	No lo sé	No lo sé	No lo sé	No lo sé
84	Masculino	Avanzado	Quinto año	Normal	No	Sí, en pequeña o insignificante medida	Biología celular	Internet, En la universidad	Normal	Todas las especies bacterianas que colonizan el tracto gastrointestinal.	Productos metabólicos de bacterias que ejercen efectos positivos sobre la salud del huésped cuando se administran en cantidades adecuadas.	Ingredientes alimentarios no digeribles que estimulan selectivamente el crecimiento o la actividad de la microbiota intestinal.	Combinación de probióticos y prebióticos.	No lo sé	Verdadero	Falso	Falso	Verdadero	Verdadero	No lo sé	Verdadero	Verdadero	Verdadero	No lo sé	Falso	Verdadero	Verdadero	Verdadero	No lo sé	No lo sé	No lo sé	No lo sé	Verdadero	No lo sé	No lo sé	No lo sé	No se recomienda su uso durante el embarazo.	Tanto probióticos como prebióticos	No estoy segura/seguro	No lo sé	Verdadero	Verdadero	No lo sé	No lo sé	No lo sé	Falso	Falso	Verdadero	Verdadero
85	Masculino	Básico	Segundo año	Bueno	No	En absoluto		Internet	Normal	Bacterias patógenas que normalmente están presentes en el tracto gastrointestinal.	Microorganismos vivos que ejercen efectos positivos sobre la salud del huésped cuando se administran en cantidades adecuadas.	Microorganismos muertos que ejercen efectos positivos sobre la salud del huésped cuando se administran en cantidades adecuadas.	Combinación de probióticos y prebióticos.	No lo sé	Verdadero	No lo sé	Verdadero	Verdadero	No lo sé	No lo sé	Verdadero	Verdadero	Verdadero	Verdadero	No lo sé	Verdadero	Verdadero	No lo sé	Verdadero	Verdadero	No lo sé	No lo sé	No lo sé	No lo sé	Verdadero	No lo sé	No estoy segura/seguro	No estoy segura/seguro	No estoy segura/seguro	No lo sé	No lo sé	No lo sé	No lo sé	No lo sé	No lo sé	No lo sé	No lo sé	No lo sé	No lo sé
86	Femenino	Básico	Primer año	Bueno	No	Sí, en pequeña o insignificante medida	01	De amigos/familiares/ vecinos, De médicos, Internet, En la universidad, De artículos/revistas científicas, De farmacéuticos (en la farmacia)	Bueno	Bacterias patógenas que normalmente están presentes en el tracto gastrointestinal.	Productos metabólicos de bacterias que ejercen efectos positivos sobre la salud del huésped cuando se administran en cantidades adecuadas.	Microorganismos vivos que ejercen efectos positivos sobre la salud del huésped cuando se administran en cantidades adecuadas.	Productos metabólicamente activos de la microbiota intestinal.	No lo sé	Verdadero	Verdadero	Verdadero	Verdadero	Verdadero	Verdadero	Verdadero	Verdadero	Verdadero	Verdadero	No lo sé	No lo sé	Verdadero	Verdadero	No lo sé	No lo sé	No lo sé	No lo sé	No lo sé	No lo sé	No lo sé	No lo sé	No estoy segura/seguro	Tanto probióticos como prebióticos	Desde el nacimiento	Verdadero	No lo sé	Verdadero	Verdadero	Verdadero	Verdadero	No lo sé	Verdadero	Verdadero	Verdadero
87	Femenino	Básico	Primer año	Muy pobre	No	Sí, en pequeña o insignificante medida	Muy pocas información he aprendido de eso	Internet	Muy pobre	Todos los productos metabólicos de las bacterias del tracto gastrointestinal que ejercen efectos positivos en la salud del ser humano.	Microorganismos muertos que ejercen efectos positivos sobre la salud del huésped cuando se administran en cantidades adecuadas.	Microorganismos vivos que ejercen efectos positivos sobre la salud del huésped cuando se administran en cantidades adecuadas.	Ingredientes alimentarios no digeribles que estimulan selectivamente el crecimiento o la actividad de la microbiota intestinal.	No lo sé	Verdadero	No lo sé	Verdadero	Verdadero	No lo sé	Falso	Verdadero	No lo sé	Verdadero	Verdadero	No lo sé	No lo sé	No lo sé	No lo sé	No lo sé	No lo sé	No lo sé	No lo sé	No lo sé	No lo sé	No lo sé	No lo sé	No estoy segura/seguro	No estoy segura/seguro	No estoy segura/seguro	No lo sé	No lo sé	No lo sé	No lo sé	No lo sé	No lo sé	No lo sé	No lo sé	No lo sé	No lo sé
88	Femenino	Básico	Primer año	Normal	Sí	En absoluto		Internet, De amigos/familiares/ vecinos	Normal	Sinónimo de probióticos	Microorganismos vivos que ejercen efectos positivos sobre la salud del huésped cuando se administran en cantidades adecuadas.	Sinónimo de probióticos.	Sinónimo de probióticos.	Verdadero	Verdadero	No lo sé	Verdadero	No lo sé	Verdadero	No lo sé	Verdadero	Verdadero	Verdadero	Verdadero	Verdadero	No lo sé	No lo sé	No lo sé	No lo sé	No lo sé	No lo sé	No lo sé	No lo sé	No lo sé	No lo sé	No lo sé	No estoy segura/seguro	Tanto probióticos como prebióticos	No estoy segura/seguro	Verdadero	Verdadero	Verdadero	No lo sé	Verdadero	No lo sé	No lo sé	Verdadero	No lo sé	No lo sé
89	Femenino	Básico	Primer año	Muy bueno	No	En absoluto		Internet	Pobre	Todos los microorganismos que colonizan el tracto gastrointestinal.	Microorganismos vivos que ejercen efectos positivos sobre la salud del huésped cuando se administran en cantidades adecuadas.	Ingredientes alimentarios no digeribles que estimulan selectivamente el crecimiento o la actividad de la microbiota intestinal.	Productos metabólicamente activos de la microbiota intestinal.	Verdadero	Verdadero	Verdadero	Verdadero	Verdadero	Verdadero	Verdadero	Verdadero	Verdadero	Verdadero	Verdadero	Verdadero	No lo sé	No lo sé	No lo sé	Falso	No lo sé	No lo sé	No lo sé	No lo sé	No lo sé	No lo sé	No lo sé	No estoy segura/seguro	No estoy segura/seguro	No estoy segura/seguro	No lo sé	Verdadero	Verdadero	Verdadero	Falso	Verdadero	No lo sé	Verdadero	No lo sé	Verdadero
90	Masculino	Básico	Primer año	Bueno	No	Sí, en pequeña o insignificante medida	No he tenido	Internet	Muy pobre	Todos los microorganismos que colonizan el tracto gastrointestinal.	Microorganismos muertos que ejercen efectos positivos sobre la salud del huésped cuando se administran en cantidades adecuadas.	Microorganismos vivos que ejercen efectos positivos sobre la salud del huésped cuando se administran en cantidades adecuadas.	Productos metabólicamente activos de la microbiota intestinal.	Falso	Falso	No lo sé	Falso	Verdadero	Falso	No lo sé	Falso	No lo sé	Falso	No lo sé	Falso	No lo sé	No lo sé	No lo sé	No lo sé	No lo sé	No lo sé	No lo sé	No lo sé	No lo sé	No lo sé	No lo sé	No estoy segura/seguro	No estoy segura/seguro	No estoy segura/seguro	No lo sé	No lo sé	No lo sé	No lo sé	No lo sé	No lo sé	No lo sé	No lo sé	No lo sé	No lo sé
91	Femenino	Básico	Primer año	Muy bueno	No	En absoluto		Internet	Pobre	Todos los productos metabólicos de las bacterias del tracto gastrointestinal que ejercen efectos positivos en la salud del ser humano.	Microorganismos vivos que ejercen efectos positivos sobre la salud del huésped cuando se administran en cantidades adecuadas.	Microorganismos muertos que ejercen efectos positivos sobre la salud del huésped cuando se administran en cantidades adecuadas.	Sinónimo de prebióticos.	Falso	No lo sé	No lo sé	Verdadero	Verdadero	No lo sé	No lo sé	Verdadero	Verdadero	Verdadero	No lo sé	Verdadero	No lo sé	No lo sé	No lo sé	No lo sé	Falso	No lo sé	No lo sé	No lo sé	Falso	Falso	No lo sé	No estoy segura/seguro	Ni probióticos ni prebióticos	No estoy segura/seguro	Verdadero	Verdadero	Verdadero	Verdadero	No lo sé	No lo sé	Falso	No lo sé	No lo sé	Verdadero
92	Masculino	Básico	Primer año	Pobre	No	En absoluto		En la universidad, De médicos	Pobre	Todos los productos metabólicos de las bacterias del tracto gastrointestinal que ejercen efectos positivos en la salud del ser humano.	Cualquier microorganismo administrado en forma de alimento o suplementos.	Sinónimo de probióticos.	Combinación de probióticos y prebióticos.	No lo sé	Verdadero	Verdadero	No lo sé	No lo sé	No lo sé	Verdadero	Verdadero	Verdadero	Verdadero	Verdadero	Verdadero	No lo sé	No lo sé	No lo sé	No lo sé	No lo sé	No lo sé	No lo sé	No lo sé	No lo sé	No lo sé	No lo sé	No estoy segura/seguro	No estoy segura/seguro	No estoy segura/seguro	Verdadero	Verdadero	Verdadero	Verdadero	No lo sé	No lo sé	No lo sé	Verdadero	No lo sé	No lo sé
93	Femenino	Básico	Primer año	Normal	No	En absoluto		En la universidad	Pobre	Todos los microorganismos que colonizan el tracto gastrointestinal.	Productos metabólicos de bacterias que ejercen efectos positivos sobre la salud del huésped cuando se administran en cantidades adecuadas.	Microorganismos muertos que ejercen efectos positivos sobre la salud del huésped cuando se administran en cantidades adecuadas.	Productos metabólicamente activos de la microbiota intestinal.	No lo sé	No lo sé	No lo sé	No lo sé	No lo sé	No lo sé	No lo sé	No lo sé	No lo sé	No lo sé	No lo sé	No lo sé	No lo sé	No lo sé	No lo sé	No lo sé	No lo sé	No lo sé	No lo sé	No lo sé	No lo sé	No lo sé	No lo sé	No estoy segura/seguro	No estoy segura/seguro	No estoy segura/seguro	No lo sé	No lo sé	No lo sé	No lo sé	No lo sé	No lo sé	No lo sé	No lo sé	No lo sé	No lo sé
94	Masculino	Básico	Primer año	Pobre	No	Sí, en pequeña o insignificante medida	Biología celular	En la universidad	Pobre	Todos los microorganismos que colonizan el tracto gastrointestinal.	Microorganismos vivos que ejercen efectos positivos sobre la salud del huésped cuando se administran en cantidades adecuadas.	Ingredientes alimentarios no digeribles que estimulan selectivamente el crecimiento o la actividad de la microbiota intestinal.	Combinación de probióticos y prebióticos.	No lo sé	No lo sé	Verdadero	Verdadero	Verdadero	Verdadero	No lo sé	Verdadero	Verdadero	Verdadero	Verdadero	Verdadero	Verdadero	Verdadero	No lo sé	Falso	Falso	No lo sé	No lo sé	No lo sé	Falso	Falso	No lo sé	No estoy segura/seguro	No estoy segura/seguro	No estoy segura/seguro	Verdadero	Verdadero	Verdadero	Verdadero	No lo sé	No lo sé	No lo sé	No lo sé	No lo sé	No lo sé
95	Femenino	Básico	Segundo año	Muy pobre	No	En absoluto		Internet	Pobre	Todos los microorganismos que colonizan el tracto gastrointestinal.	Microorganismos vivos que ejercen efectos positivos sobre la salud del huésped cuando se administran en cantidades adecuadas.	Microorganismos vivos que ejercen efectos positivos sobre la salud del huésped cuando se administran en cantidades adecuadas.	Ingredientes alimentarios no digeribles que estimulan selectivamente el crecimiento o la actividad de la microbiota intestinal.	Falso	Verdadero	Verdadero	Verdadero	Verdadero	Verdadero	Verdadero	Verdadero	Verdadero	Verdadero	Verdadero	Verdadero	No lo sé	No lo sé	No lo sé	No lo sé	No lo sé	No lo sé	No lo sé	No lo sé	No lo sé	No lo sé	No lo sé	No estoy segura/seguro	Tanto probióticos como prebióticos	No estoy segura/seguro	No lo sé	No lo sé	No lo sé	No lo sé	No lo sé	No lo sé	No lo sé	No lo sé	Verdadero	No lo sé
96	Femenino	Básico	Primer año	Normal	No	En absoluto		Internet	Muy pobre	Bacterias patógenas que normalmente están presentes en el tracto gastrointestinal.	Microorganismos muertos que ejercen efectos positivos sobre la salud del huésped cuando se administran en cantidades adecuadas.	Microorganismos vivos que ejercen efectos positivos sobre la salud del huésped cuando se administran en cantidades adecuadas.	Productos metabólicamente activos de la microbiota intestinal.	No lo sé	Verdadero	Falso	No lo sé	No lo sé	Verdadero	No lo sé	Falso	Falso	Verdadero	No lo sé	No lo sé	No lo sé	No lo sé	No lo sé	No lo sé	No lo sé	No lo sé	No lo sé	No lo sé	No lo sé	No lo sé	No lo sé	No se recomienda su uso durante el embarazo.	Solo prebióticos	No estoy segura/seguro	No lo sé	No lo sé	No lo sé	No lo sé	No lo sé	No lo sé	No lo sé	No lo sé	No lo sé	No lo sé
97	Femenino	Básico	Primer año	Normal	No	En absoluto		Internet	Pobre	Todas las especies bacterianas que colonizan el tracto gastrointestinal.	Cualquier microorganismo capaz de adherirse a la mucosa intestinal.	Ingredientes alimentarios no digeribles que estimulan selectivamente el crecimiento o la actividad de la microbiota intestinal.	Combinación de probióticos y prebióticos.	No lo sé	Verdadero	Verdadero	No lo sé	No lo sé	Verdadero	No lo sé	No lo sé	No lo sé	No lo sé	No lo sé	Verdadero	No lo sé	No lo sé	No lo sé	No lo sé	No lo sé	No lo sé	No lo sé	No lo sé	No lo sé	No lo sé	No lo sé	No estoy segura/seguro	No estoy segura/seguro	No estoy segura/seguro	No lo sé	No lo sé	No lo sé	No lo sé	No lo sé	No lo sé	No lo sé	No lo sé	No lo sé	No lo sé
98	Femenino	Básico	Primer año	Bueno	No	Sí, en pequeña o insignificante medida	En mi pre medicina	En la universidad, Internet, De amigos/familiares/ vecinos	Bueno	Todos los productos metabólicos de las bacterias del tracto gastrointestinal que ejercen efectos positivos en la salud del ser humano.	Productos metabólicos de bacterias que ejercen efectos positivos sobre la salud del huésped cuando se administran en cantidades adecuadas.	Microorganismos muertos que ejercen efectos positivos sobre la salud del huésped cuando se administran en cantidades adecuadas.	Ingredientes alimentarios no digeribles que estimulan selectivamente el crecimiento o la actividad de la microbiota intestinal.	Falso	No lo sé	No lo sé	Verdadero	No lo sé	Verdadero	No lo sé	Verdadero	Verdadero	Verdadero	No lo sé	Verdadero	Falso	Verdadero	No lo sé	Verdadero	No lo sé	Falso	Falso	No lo sé	Verdadero	Falso	No lo sé	No estoy segura/seguro	No estoy segura/seguro	No estoy segura/seguro	Verdadero	Falso	No lo sé	Verdadero	No lo sé	Falso	No lo sé	Verdadero	Verdadero	No lo sé
99	Masculino	Básico	Primer año	Normal	No	En absoluto		De médicos	Pobre	Bacterias patógenas que normalmente están presentes en el tracto gastrointestinal.	Productos metabólicos de bacterias que ejercen efectos positivos sobre la salud del huésped cuando se administran en cantidades adecuadas.	Microorganismos muertos que ejercen efectos positivos sobre la salud del huésped cuando se administran en cantidades adecuadas.	Combinación de probióticos y prebióticos.	No lo sé	No lo sé	No lo sé	No lo sé	Verdadero	Verdadero	Verdadero	Verdadero	Verdadero	Verdadero	Verdadero	No lo sé	No lo sé	No lo sé	No lo sé	No lo sé	No lo sé	No lo sé	No lo sé	No lo sé	No lo sé	No lo sé	No lo sé	No estoy segura/seguro	No estoy segura/seguro	No estoy segura/seguro	No lo sé	Verdadero	Verdadero	No lo sé	No lo sé	No lo sé	No lo sé	No lo sé	No lo sé	No lo sé
100	Masculino	Avanzado	Quinto año	Normal	No	En absoluto		Internet	Pobre	Bacterias patógenas que normalmente están presentes en el tracto gastrointestinal.	Productos metabólicos de bacterias que ejercen efectos positivos sobre la salud del huésped cuando se administran en cantidades adecuadas.	Productos metabólicamente activos de la microbiota intestinal.	Combinación de probióticos y prebióticos.	No lo sé	Verdadero	No lo sé	Verdadero	Verdadero	Verdadero	Falso	No lo sé	No lo sé	Verdadero	No lo sé	No lo sé	Verdadero	No lo sé	No lo sé	No lo sé	No lo sé	No lo sé	Verdadero	No lo sé	Verdadero	Verdadero	No lo sé	No estoy segura/seguro	No estoy segura/seguro	No estoy segura/seguro	No lo sé	No lo sé	No lo sé	No lo sé	No lo sé	No lo sé	No lo sé	No lo sé	No lo sé	No lo sé
101	Masculino	Básico	Primer año	Normal	No	Sí, en pequeña o insignificante medida	04	De médicos, De artículos/revistas científicas, En la universidad	Muy pobre	Todos los productos metabólicos de las bacterias del tracto gastrointestinal que ejercen efectos positivos en la salud del ser humano.	Productos metabólicos de bacterias que ejercen efectos positivos sobre la salud del huésped cuando se administran en cantidades adecuadas.	Microorganismos muertos que ejercen efectos positivos sobre la salud del huésped cuando se administran en cantidades adecuadas.	Ingredientes alimentarios no digeribles que estimulan selectivamente el crecimiento o la actividad de la microbiota intestinal.	Verdadero	Falso	Falso	Falso	No lo sé	No lo sé	Verdadero	Falso	No lo sé	Falso	No lo sé	Falso	Falso	Verdadero	No lo sé	No lo sé	No lo sé	Falso	Falso	Falso	Falso	Verdadero	No lo sé	En el segundo y tercer trimestre.	Ni probióticos ni prebióticos	No estoy segura/seguro	No lo sé	Verdadero	Falso	Falso	No lo sé	Falso	Falso	Falso	No lo sé	Falso
102	Masculino	Básico	Primer año	Bueno	No	Sí, en gran medida	Ética	De artículos/revistas científicas, De médicos, Internet, En la universidad	Bueno	Todos los microorganismos que colonizan el tracto gastrointestinal.	Microorganismos vivos que ejercen efectos positivos sobre la salud del huésped cuando se administran en cantidades adecuadas.	Microorganismos muertos que ejercen efectos positivos sobre la salud del huésped cuando se administran en cantidades adecuadas.	Ingredientes alimentarios no digeribles que estimulan selectivamente el crecimiento o la actividad de la microbiota intestinal.	No lo sé	Verdadero	No lo sé	Verdadero	No lo sé	No lo sé	Verdadero	Verdadero	Verdadero	Verdadero	Verdadero	No lo sé	No lo sé	No lo sé	No lo sé	No lo sé	No lo sé	No lo sé	No lo sé	No lo sé	No lo sé	No lo sé	No lo sé	No estoy segura/seguro	No estoy segura/seguro	No estoy segura/seguro	No lo sé	Verdadero	Verdadero	No lo sé	No lo sé	No lo sé	No lo sé	No lo sé	No lo sé	No lo sé
103	Femenino	Básico	Primer año	Normal	No	En absoluto		De médicos	Normal	Todos los microorganismos que colonizan el tracto gastrointestinal.	Microorganismos vivos que ejercen efectos positivos sobre la salud del huésped cuando se administran en cantidades adecuadas.	Ingredientes alimentarios no digeribles que estimulan selectivamente el crecimiento o la actividad de la microbiota intestinal.	Combinación de probióticos y prebióticos.	No lo sé	Verdadero	Verdadero	Verdadero	No lo sé	No lo sé	Verdadero	Verdadero	Verdadero	Verdadero	Falso	Verdadero	Verdadero	Falso	Verdadero	No lo sé	Verdadero	Falso	No lo sé	Verdadero	Falso	Falso	No lo sé	No estoy segura/seguro	Tanto probióticos como prebióticos	No estoy segura/seguro	No lo sé	No lo sé	Verdadero	Falso	Falso	No lo sé	Falso	Verdadero	Verdadero	No lo sé
104	Masculino	Básico	Segundo año	Normal	Sí	En absoluto		De médicos	Pobre	Todos los microorganismos que colonizan el tracto gastrointestinal.	Productos metabólicos de bacterias que ejercen efectos positivos sobre la salud del huésped cuando se administran en cantidades adecuadas.	Ingredientes alimentarios no digeribles que estimulan selectivamente el crecimiento o la actividad de la microbiota intestinal.	Ingredientes alimentarios no digeribles que estimulan selectivamente el crecimiento o la actividad de la microbiota intestinal.	No lo sé	No lo sé	No lo sé	Verdadero	No lo sé	Verdadero	Verdadero	No lo sé	No lo sé	Verdadero	Verdadero	No lo sé	No lo sé	Verdadero	No lo sé	Verdadero	Falso	Verdadero	Verdadero	No lo sé	Verdadero	Falso	No lo sé	No estoy segura/seguro	Tanto probióticos como prebióticos	Desde el segundo año de vida	Verdadero	Falso	No lo sé	No lo sé	Verdadero	Falso	Falso	Verdadero	Verdadero	No lo sé
105	Masculino	Básico	Primer año	Normal	Sí	Sí, en pequeña o insignificante medida	.	En la universidad, De artículos/revistas científicas, Internet	Pobre	Todos los microorganismos que colonizan el tracto gastrointestinal.	Microorganismos vivos que ejercen efectos positivos sobre la salud del huésped cuando se administran en cantidades adecuadas.	Microorganismos muertos que ejercen efectos positivos sobre la salud del huésped cuando se administran en cantidades adecuadas.	Ingredientes alimentarios no digeribles que estimulan selectivamente el crecimiento o la actividad de la microbiota intestinal.	No lo sé	Verdadero	Verdadero	Verdadero	Verdadero	Verdadero	No lo sé	No lo sé	Verdadero	Verdadero	No lo sé	Verdadero	No lo sé	Verdadero	No lo sé	Verdadero	No lo sé	No lo sé	No lo sé	Verdadero	No lo sé	Falso	Verdadero	Solo en el tercer trimestre.	Solo probióticos	No estoy segura/seguro	No lo sé	Verdadero	No lo sé	No lo sé	No lo sé	Verdadero	No lo sé	Falso	No lo sé	No lo sé
106	Masculino	Básico	Primer año	Bueno	No	Sí, en gran medida	En biología celular practica	En la universidad, De médicos, De artículos/revistas científicas	Normal	Todas las especies bacterianas que colonizan el tracto gastrointestinal.	Microorganismos vivos que ejercen efectos positivos sobre la salud del huésped cuando se administran en cantidades adecuadas.	Ingredientes alimentarios no digeribles que estimulan selectivamente el crecimiento o la actividad de la microbiota intestinal.	Combinación de probióticos y prebióticos.	Falso	Verdadero	Verdadero	Verdadero	Verdadero	No lo sé	Verdadero	No lo sé	Verdadero	Verdadero	No lo sé	Verdadero	Falso	Verdadero	No lo sé	No lo sé	No lo sé	No lo sé	Verdadero	No lo sé	No lo sé	No lo sé	No lo sé	No estoy segura/seguro	Tanto probióticos como prebióticos	Desde el segundo año de vida	Verdadero	Verdadero	Verdadero	Verdadero	Falso	No lo sé	Falso	No lo sé	Verdadero	Verdadero
107	Femenino	Básico	Primer año	Bueno	No	En absoluto		De amigos/familiares/ vecinos, En la universidad	Muy pobre	Todos los productos metabólicos de las bacterias del tracto gastrointestinal que ejercen efectos positivos en la salud del ser humano.	Microorganismos vivos que ejercen efectos positivos sobre la salud del huésped cuando se administran en cantidades adecuadas.	Ingredientes alimentarios no digeribles que estimulan selectivamente el crecimiento o la actividad de la microbiota intestinal.	Combinación de probióticos y prebióticos.	Verdadero	Verdadero	Verdadero	Verdadero	Verdadero	Verdadero	Verdadero	Verdadero	Verdadero	Verdadero	Verdadero	Verdadero	No lo sé	No lo sé	No lo sé	No lo sé	No lo sé	No lo sé	No lo sé	No lo sé	No lo sé	No lo sé	No lo sé	Durante todo el embarazo.	Tanto probióticos como prebióticos	Desde el nacimiento	No lo sé	No lo sé	No lo sé	No lo sé	No lo sé	No lo sé	No lo sé	No lo sé	No lo sé	No lo sé
108	Femenino	Básico	Primer año	Muy bueno	No	En absoluto		De artículos/revistas científicas, De médicos, De amigos/familiares/ vecinos	Pobre	Todos los productos metabólicos de las bacterias del tracto gastrointestinal que ejercen efectos positivos en la salud del ser humano.	Microorganismos vivos que ejercen efectos positivos sobre la salud del huésped cuando se administran en cantidades adecuadas.	Productos metabólicamente activos de la microbiota intestinal.	Combinación de probióticos y prebióticos.	Verdadero	No lo sé	No lo sé	Verdadero	Verdadero	No lo sé	Falso	Verdadero	Verdadero	Verdadero	Verdadero	Verdadero	Verdadero	Verdadero	Falso	No lo sé	No lo sé	Verdadero	Verdadero	Verdadero	Falso	No lo sé	Verdadero	Durante todo el embarazo.	Tanto probióticos como prebióticos	Desde el segundo año de vida	No lo sé	Falso	Verdadero	Falso	No lo sé	No lo sé	Falso	No lo sé	Verdadero	Verdadero
109	Femenino	Básico	Primer año	Normal	No	En absoluto		Internet	Pobre	Todos los productos metabólicos de las bacterias del tracto gastrointestinal que ejercen efectos positivos en la salud del ser humano.	Cualquier microorganismo administrado en forma de alimento o suplementos.	Microorganismos muertos que ejercen efectos positivos sobre la salud del huésped cuando se administran en cantidades adecuadas.	Ingredientes alimentarios no digeribles que estimulan selectivamente el crecimiento o la actividad de la microbiota intestinal.	Falso	Falso	Verdadero	Verdadero	Verdadero	Verdadero	No lo sé	Verdadero	Verdadero	Falso	Falso	Verdadero	Verdadero	Verdadero	Verdadero	Verdadero	Verdadero	Falso	Verdadero	Falso	Falso	Falso	Falso	No se recomienda su uso durante el embarazo.	No estoy segura/seguro	Desde el segundo año de vida	Verdadero	Verdadero	Verdadero	Verdadero	Falso	Falso	Verdadero	Verdadero	Verdadero	Verdadero
110	Femenino	Básico	Primer año	Normal	No	En absoluto		De amigos/familiares/ vecinos, De médicos	Pobre	Bacterias patógenas que normalmente están presentes en el tracto gastrointestinal.	Productos metabólicos de bacterias que ejercen efectos positivos sobre la salud del huésped cuando se administran en cantidades adecuadas.	Productos metabólicamente activos de la microbiota intestinal.	Ingredientes alimentarios no digeribles que estimulan selectivamente el crecimiento o la actividad de la microbiota intestinal.	Verdadero	Verdadero	Falso	Verdadero	Verdadero	Verdadero	No lo sé	Falso	Falso	Verdadero	Falso	Verdadero	Verdadero	Verdadero	No lo sé	Falso	Falso	Falso	No lo sé	Verdadero	No lo sé	Falso	Verdadero	Solo en el tercer trimestre.	Ni probióticos ni prebióticos	No estoy segura/seguro	Verdadero	Falso	Falso	Verdadero	Falso	Falso	Verdadero	No lo sé	Verdadero	Falso
111	Femenino	Básico	Primer año	Normal	No	En absoluto		De farmacéuticos (en la farmacia), De amigos/familiares/ vecinos	Normal	Todos los microorganismos que colonizan el tracto gastrointestinal.	Microorganismos vivos que ejercen efectos positivos sobre la salud del huésped cuando se administran en cantidades adecuadas.	Ingredientes alimentarios no digeribles que estimulan selectivamente el crecimiento o la actividad de la microbiota intestinal.	Combinación de probióticos y prebióticos.	No lo sé	Verdadero	No lo sé	Verdadero	Verdadero	Verdadero	Verdadero	Verdadero	Verdadero	Falso	Verdadero	Verdadero	Verdadero	Verdadero	No lo sé	Falso	Falso	No lo sé	No lo sé	No lo sé	No lo sé	Falso	Falso	Durante todo el embarazo.	Tanto probióticos como prebióticos	Desde el nacimiento	No lo sé	Verdadero	Verdadero	Verdadero	No lo sé	No lo sé	No lo sé	Verdadero	Falso	No lo sé
112	Masculino	Avanzado	Sexto año	Normal	No	En absoluto		De farmacéuticos (en la farmacia), En la universidad, Internet, De amigos/familiares/ vecinos, De artículos/revistas científicas, De médicos	Muy bueno	Todos los microorganismos que colonizan el tracto gastrointestinal.	Productos metabólicos de bacterias que ejercen efectos positivos sobre la salud del huésped cuando se administran en cantidades adecuadas.	Ingredientes alimentarios no digeribles que estimulan selectivamente el crecimiento o la actividad de la microbiota intestinal.	Combinación de probióticos y prebióticos.	Falso	Verdadero	Verdadero	Verdadero	Verdadero	Verdadero	Falso	Verdadero	Verdadero	Verdadero	Verdadero	Verdadero	Verdadero	Verdadero	Verdadero	Falso	Falso	Verdadero	Verdadero	Falso	Falso	Falso	Falso	Durante todo el embarazo.	Tanto probióticos como prebióticos	Desde el nacimiento	Verdadero	Verdadero	Verdadero	Verdadero	Verdadero	Verdadero	Verdadero	Verdadero	Falso	Falso
113	Femenino	Intermedio	Tercer año	Muy bueno	No	Sí, en gran medida	Microbiología	Internet, De artículos/revistas científicas, De médicos, En la universidad	Normal	Todos los microorganismos que colonizan el tracto gastrointestinal.	Cualquier microorganismo administrado en forma de alimento o suplementos.	Ingredientes alimentarios no digeribles que estimulan selectivamente el crecimiento o la actividad de la microbiota intestinal.	Productos metabólicamente activos de la microbiota intestinal.	Verdadero	Verdadero	Verdadero	Verdadero	Verdadero	Verdadero	Verdadero	Verdadero	Verdadero	Verdadero	Falso	Falso	Verdadero	Verdadero	Falso	Falso	Falso	Falso	Verdadero	Falso	Falso	Falso	Falso	No estoy segura/seguro	Solo probióticos	Desde el nacimiento	No lo sé	Verdadero	Verdadero	Verdadero	No lo sé	No lo sé	No lo sé	Verdadero	Verdadero	Verdadero
114	Femenino	Básico	Segundo año	Normal	No	Sí, en pequeña o insignificante medida	Biología celular	De médicos	Pobre	Todos los productos metabólicos de las bacterias del tracto gastrointestinal que ejercen efectos positivos en la salud del ser humano.	Productos metabólicos de bacterias que ejercen efectos positivos sobre la salud del huésped cuando se administran en cantidades adecuadas.	Ingredientes alimentarios no digeribles que estimulan selectivamente el crecimiento o la actividad de la microbiota intestinal.	Ingredientes alimentarios no digeribles que estimulan selectivamente el crecimiento o la actividad de la microbiota intestinal.	Falso	Verdadero	Verdadero	Verdadero	Verdadero	Verdadero	Verdadero	No lo sé	Verdadero	Verdadero	No lo sé	Verdadero	Verdadero	Verdadero	Verdadero	No lo sé	Falso	Verdadero	Verdadero	Verdadero	No lo sé	No lo sé	No lo sé	No estoy segura/seguro	Tanto probióticos como prebióticos	Desde el nacimiento	Verdadero	Verdadero	Verdadero	Falso	Verdadero	No lo sé	No lo sé	Verdadero	Falso	Verdadero
115	Femenino	Básico	Segundo año	Bueno	No	En absoluto		De amigos/familiares/ vecinos, Internet	Pobre	Todas las especies bacterianas que colonizan el tracto gastrointestinal.	Microorganismos vivos que ejercen efectos positivos sobre la salud del huésped cuando se administran en cantidades adecuadas.	Productos metabólicamente activos de la microbiota intestinal.	Ingredientes alimentarios no digeribles que estimulan selectivamente el crecimiento o la actividad de la microbiota intestinal.	Verdadero	Verdadero	Verdadero	Verdadero	Verdadero	Verdadero	Verdadero	Verdadero	Verdadero	Verdadero	Verdadero	Verdadero	No lo sé	No lo sé	No lo sé	No lo sé	Falso	No lo sé	Verdadero	No lo sé	No lo sé	No lo sé	No lo sé	No estoy segura/seguro	Tanto probióticos como prebióticos	No estoy segura/seguro	Verdadero	Verdadero	Verdadero	Verdadero	No lo sé	No lo sé	No lo sé	No lo sé	No lo sé	No lo sé
116	Femenino	Intermedio	Tercer año	Bueno	Sí	Sí, en pequeña o insignificante medida	Inmunologia	De médicos, Internet, De artículos/revistas científicas	Pobre	Todos los microorganismos que colonizan el tracto gastrointestinal.	Productos metabólicos de bacterias que ejercen efectos positivos sobre la salud del huésped cuando se administran en cantidades adecuadas.	Microorganismos vivos que ejercen efectos positivos sobre la salud del huésped cuando se administran en cantidades adecuadas.	Ingredientes alimentarios no digeribles que estimulan selectivamente el crecimiento o la actividad de la microbiota intestinal.	Falso	Verdadero	Falso	Verdadero	Verdadero	Verdadero	Verdadero	Verdadero	Verdadero	Verdadero	No lo sé	Verdadero	Verdadero	Verdadero	Falso	Falso	Falso	Verdadero	Falso	Falso	Falso	Falso	Falso	No estoy segura/seguro	Tanto probióticos como prebióticos	No estoy segura/seguro	Verdadero	Verdadero	Verdadero	No lo sé	No lo sé	No lo sé	Falso	Verdadero	No lo sé	No lo sé
117	Femenino	Básico	Segundo año	Normal	No	En absoluto		En la universidad, Internet	Pobre	Todos los microorganismos que colonizan el tracto gastrointestinal.	Productos metabólicos de bacterias que ejercen efectos positivos sobre la salud del huésped cuando se administran en cantidades adecuadas.	Microorganismos muertos que ejercen efectos positivos sobre la salud del huésped cuando se administran en cantidades adecuadas.	Combinación de probióticos y prebióticos.	No lo sé	No lo sé	No lo sé	Verdadero	Verdadero	Verdadero	Verdadero	Verdadero	Verdadero	Falso	Verdadero	Verdadero	Verdadero	Verdadero	No lo sé	Falso	Falso	Verdadero	Verdadero	No lo sé	Falso	Falso	No lo sé	No estoy segura/seguro	Tanto probióticos como prebióticos	No estoy segura/seguro	Verdadero	Verdadero	Verdadero	Verdadero	No lo sé	No lo sé	Falso	No lo sé	No lo sé	Verdadero
118	Masculino	Básico	Segundo año	Pobre	No	Sí, en pequeña o insignificante medida	Microbiología, se habló de microbiota mediante papers y mediante una breve mención cuando se habló de bacterias interstinales como la Esclerichia Coli	De médicos, Internet, De artículos/revistas científicas	Normal	Todos los microorganismos que colonizan el tracto gastrointestinal.	Productos metabólicos de bacterias que ejercen efectos positivos sobre la salud del huésped cuando se administran en cantidades adecuadas.	Microorganismos muertos que ejercen efectos positivos sobre la salud del huésped cuando se administran en cantidades adecuadas.	Ingredientes alimentarios no digeribles que estimulan selectivamente el crecimiento o la actividad de la microbiota intestinal.	No lo sé	Verdadero	Verdadero	Verdadero	No lo sé	Verdadero	Verdadero	Falso	No lo sé	Verdadero	Falso	Verdadero	No lo sé	Verdadero	Falso	Falso	Verdadero	Verdadero	Verdadero	Falso	Falso	Falso	No lo sé	Durante todo el embarazo.	No estoy segura/seguro	Desde el sexto mes de vida	No lo sé	Verdadero	Verdadero	Falso	No lo sé	Falso	Falso	Verdadero	No lo sé	Verdadero
119	Femenino	Intermedio	Tercer año	Normal	No	Sí, en pequeña o insignificante medida	o sea muy baja, se sigue en estudios	De farmacéuticos (en la farmacia), De médicos, De amigos/familiares/ vecinos	Normal	Todas las especies bacterianas que colonizan el tracto gastrointestinal.	Productos metabólicos de bacterias que ejercen efectos positivos sobre la salud del huésped cuando se administran en cantidades adecuadas.	Productos metabólicamente activos de la microbiota intestinal.	Combinación de probióticos y prebióticos.	No lo sé	Verdadero	Verdadero	No lo sé	Verdadero	Verdadero	Verdadero	No lo sé	No lo sé	Verdadero	Verdadero	Verdadero	No lo sé	No lo sé	No lo sé	No lo sé	No lo sé	No lo sé	No lo sé	No lo sé	No lo sé	No lo sé	No lo sé	No estoy segura/seguro	No estoy segura/seguro	No estoy segura/seguro	No lo sé	Verdadero	Verdadero	Verdadero	No lo sé	No lo sé	No lo sé	No lo sé	No lo sé	No lo sé
120	Femenino	Básico	Primer año	Bueno	No	En absoluto		En la universidad, Internet, De médicos	Bueno	Todos los microorganismos que colonizan el tracto gastrointestinal.	Productos metabólicos de bacterias que ejercen efectos positivos sobre la salud del huésped cuando se administran en cantidades adecuadas.	Ingredientes alimentarios no digeribles que estimulan selectivamente el crecimiento o la actividad de la microbiota intestinal.	Combinación de probióticos y prebióticos.	No lo sé	No lo sé	Verdadero	No lo sé	Verdadero	No lo sé	No lo sé	Verdadero	Verdadero	Verdadero	Verdadero	No lo sé	No lo sé	No lo sé	No lo sé	No lo sé	No lo sé	No lo sé	No lo sé	No lo sé	No lo sé	Falso	No lo sé	No estoy segura/seguro	Tanto probióticos como prebióticos	No estoy segura/seguro	No lo sé	No lo sé	Verdadero	No lo sé	Verdadero	No lo sé	No lo sé	No lo sé	Verdadero	Verdadero
121	Femenino	Básico	Primer año	Pobre	No	En absoluto		De médicos	Muy pobre	Todos los microorganismos que colonizan el tracto gastrointestinal.	Productos metabólicos de bacterias que ejercen efectos positivos sobre la salud del huésped cuando se administran en cantidades adecuadas.	Sinónimo de probióticos.	Combinación de probióticos y prebióticos.	No lo sé	No lo sé	No lo sé	No lo sé	No lo sé	No lo sé	No lo sé	No lo sé	No lo sé	No lo sé	No lo sé	No lo sé	No lo sé	No lo sé	No lo sé	No lo sé	No lo sé	No lo sé	No lo sé	No lo sé	No lo sé	No lo sé	No lo sé	No se recomienda su uso durante el embarazo.	No estoy segura/seguro	No estoy segura/seguro	No lo sé	No lo sé	No lo sé	No lo sé	No lo sé	No lo sé	No lo sé	No lo sé	No lo sé	No lo sé
122	Femenino	Básico	Primer año	Normal	No	Sí, en gran medida	Biologia celular	De artículos/revistas científicas, En la universidad, De médicos	Bueno	Todos los productos metabólicos de las bacterias del tracto gastrointestinal que ejercen efectos positivos en la salud del ser humano.	Microorganismos vivos que ejercen efectos positivos sobre la salud del huésped cuando se administran en cantidades adecuadas.	Microorganismos vivos que ejercen efectos positivos sobre la salud del huésped cuando se administran en cantidades adecuadas.	Combinación de probióticos y prebióticos.	No lo sé	No lo sé	Verdadero	Verdadero	Verdadero	No lo sé	Verdadero	Verdadero	Verdadero	Verdadero	Falso	Verdadero	No lo sé	Verdadero	Verdadero	Falso	Falso	No lo sé	No lo sé	No lo sé	Falso	Falso	No lo sé	Durante todo el embarazo.	Tanto probióticos como prebióticos	Desde el nacimiento	Verdadero	Verdadero	Verdadero	No lo sé	No lo sé	No lo sé	Falso	No lo sé	No lo sé	Verdadero
123	Femenino	Básico	Segundo año	Muy pobre	No	Sí, en pequeña o insignificante medida	Biología celular	En la universidad	Bueno	Todos los productos metabólicos de las bacterias del tracto gastrointestinal que ejercen efectos positivos en la salud del ser humano.	Microorganismos vivos que ejercen efectos positivos sobre la salud del huésped cuando se administran en cantidades adecuadas.	Ingredientes alimentarios no digeribles que estimulan selectivamente el crecimiento o la actividad de la microbiota intestinal.	Productos metabólicamente activos de la microbiota intestinal.	Verdadero	Verdadero	Falso	Verdadero	Verdadero	Verdadero	Verdadero	No lo sé	Verdadero	Verdadero	No lo sé	No lo sé	No lo sé	No lo sé	Verdadero	Falso	No lo sé	Falso	No lo sé	Verdadero	No lo sé	Verdadero	Verdadero	Solo en el tercer trimestre.	Tanto probióticos como prebióticos	No estoy segura/seguro	Verdadero	Verdadero	Verdadero	No lo sé	Falso	No lo sé	No lo sé	Falso	Falso	Verdadero
124	Femenino	Intermedio	Tercer año	Normal	No	Sí, en pequeña o insignificante medida	Microbiología	En la universidad, De artículos/revistas científicas, Internet	Normal	Todos los productos metabólicos de las bacterias del tracto gastrointestinal que ejercen efectos positivos en la salud del ser humano.	Productos metabólicos de bacterias que ejercen efectos positivos sobre la salud del huésped cuando se administran en cantidades adecuadas.	Microorganismos vivos que ejercen efectos positivos sobre la salud del huésped cuando se administran en cantidades adecuadas.	Ingredientes alimentarios no digeribles que estimulan selectivamente el crecimiento o la actividad de la microbiota intestinal.	Verdadero	Verdadero	No lo sé	Verdadero	Verdadero	Verdadero	Falso	Verdadero	Verdadero	Verdadero	Verdadero	Verdadero	Verdadero	Verdadero	No lo sé	No lo sé	No lo sé	No lo sé	Verdadero	No lo sé	No lo sé	No lo sé	No lo sé	En el segundo y tercer trimestre.	Tanto probióticos como prebióticos	No estoy segura/seguro	No lo sé	Verdadero	Verdadero	No lo sé	No lo sé	No lo sé	No lo sé	No lo sé	No lo sé	No lo sé
125	Femenino	Básico	Segundo año	Muy bueno	No	Sí, en gran medida	En biología molecular	De artículos/revistas científicas, En la universidad	Bueno	Todas las especies bacterianas que colonizan el tracto gastrointestinal.	Microorganismos vivos que ejercen efectos positivos sobre la salud del huésped cuando se administran en cantidades adecuadas.	Ingredientes alimentarios no digeribles que estimulan selectivamente el crecimiento o la actividad de la microbiota intestinal.	Combinación de probióticos y prebióticos.	Falso	Verdadero	Verdadero	Verdadero	Verdadero	Verdadero	Falso	No lo sé	No lo sé	Verdadero	No lo sé	No lo sé	Verdadero	Verdadero	No lo sé	No lo sé	No lo sé	No lo sé	Verdadero	No lo sé	No lo sé	No lo sé	No lo sé	No estoy segura/seguro	No estoy segura/seguro	No estoy segura/seguro	Verdadero	Verdadero	Verdadero	Verdadero	No lo sé	No lo sé	Falso	No lo sé	Verdadero	No lo sé
126	Masculino	Intermedio	Cuarto año	Normal	No	Sí, en pequeña o insignificante medida	Microbita eje intestino cerebro (1 semestre)	De médicos, De artículos/revistas científicas, En la universidad	Normal	Todas las especies bacterianas que colonizan el tracto gastrointestinal.	Microorganismos vivos que ejercen efectos positivos sobre la salud del huésped cuando se administran en cantidades adecuadas.	Productos metabólicamente activos de la microbiota intestinal.	Combinación de probióticos y prebióticos.	Falso	Verdadero	No lo sé	Verdadero	Verdadero	Verdadero	Falso	No lo sé	No lo sé	Verdadero	Falso	Verdadero	Verdadero	Verdadero	No lo sé	Verdadero	Verdadero	Verdadero	Verdadero	No lo sé	No lo sé	No lo sé	No lo sé	No estoy segura/seguro	Tanto probióticos como prebióticos	Desde el sexto mes de vida	No lo sé	Verdadero	Verdadero	No lo sé	Verdadero	Verdadero	No lo sé	No lo sé	Verdadero	Verdadero
127	Femenino	Básico	Segundo año	Normal	No	Sí, en pequeña o insignificante medida	en Primer ciclo	De artículos/revistas científicas, Internet	Bueno	Todos los microorganismos que colonizan el tracto gastrointestinal.	Microorganismos vivos que ejercen efectos positivos sobre la salud del huésped cuando se administran en cantidades adecuadas.	Ingredientes alimentarios no digeribles que estimulan selectivamente el crecimiento o la actividad de la microbiota intestinal.	Combinación de probióticos y prebióticos.	Verdadero	Verdadero	Verdadero	Verdadero	Verdadero	Verdadero	Verdadero	Verdadero	Verdadero	Verdadero	No lo sé	Verdadero	Verdadero	Verdadero	Falso	Falso	Falso	Falso	Falso	No lo sé	Falso	Falso	Falso	No estoy segura/seguro	Solo probióticos	No estoy segura/seguro	Verdadero	Verdadero	Verdadero	Verdadero	No lo sé	Verdadero	Verdadero	Verdadero	Verdadero	Verdadero
128	Femenino	Básico	Segundo año	Normal	No	Sí, en gran medida	2do año	En la universidad	Bueno	Todos los microorganismos que colonizan el tracto gastrointestinal.	Microorganismos vivos que ejercen efectos positivos sobre la salud del huésped cuando se administran en cantidades adecuadas.	Ingredientes alimentarios no digeribles que estimulan selectivamente el crecimiento o la actividad de la microbiota intestinal.	Combinación de probióticos y prebióticos.	No lo sé	No lo sé	Verdadero	Verdadero	Verdadero	Verdadero	Verdadero	No lo sé	Verdadero	Verdadero	No lo sé	No lo sé	Verdadero	Verdadero	Falso	Verdadero	Falso	Falso	Verdadero	Verdadero	Falso	No lo sé	Verdadero	Durante todo el embarazo.	Tanto probióticos como prebióticos	Desde el nacimiento	Verdadero	Verdadero	Verdadero	Falso	Verdadero	No lo sé	Verdadero	Verdadero	Verdadero	Verdadero
129	Femenino	Básico	Segundo año	Normal	No	Sí, en gran medida	Biología Celular	De médicos, En la universidad	Bueno	Todos los microorganismos que colonizan el tracto gastrointestinal.	Microorganismos vivos que ejercen efectos positivos sobre la salud del huésped cuando se administran en cantidades adecuadas.	Ingredientes alimentarios no digeribles que estimulan selectivamente el crecimiento o la actividad de la microbiota intestinal.	Combinación de probióticos y prebióticos.	Verdadero	Verdadero	No lo sé	Verdadero	Verdadero	Verdadero	No lo sé	No lo sé	No lo sé	Verdadero	No lo sé	Verdadero	No lo sé	No lo sé	Falso	No lo sé	Falso	No lo sé	No lo sé	Falso	Falso	Falso	No lo sé	No estoy segura/seguro	Tanto probióticos como prebióticos	No estoy segura/seguro	No lo sé	Verdadero	Verdadero	No lo sé	No lo sé	No lo sé	No lo sé	Verdadero	No lo sé	No lo sé
130	Femenino	Básico	Primer año	Normal	No	En absoluto		Internet, De médicos	Pobre	Todas las especies bacterianas que colonizan el tracto gastrointestinal.	Cualquier microorganismo administrado en forma de alimento o suplementos.	Ingredientes alimentarios no digeribles que estimulan selectivamente el crecimiento o la actividad de la microbiota intestinal.	Sinónimo de prebióticos.	Verdadero	Verdadero	Verdadero	Verdadero	Verdadero	No lo sé	Verdadero	Verdadero	Verdadero	Verdadero	No lo sé	Verdadero	Verdadero	No lo sé	No lo sé	No lo sé	Falso	Verdadero	No lo sé	No lo sé	No lo sé	No lo sé	No lo sé	No estoy segura/seguro	Tanto probióticos como prebióticos	No estoy segura/seguro	No lo sé	No lo sé	Verdadero	Verdadero	No lo sé	No lo sé	No lo sé	No lo sé	Falso	No lo sé
131	Femenino	Intermedio	Tercer año	Normal	No	Sí, en gran medida	microbiología	De médicos, Internet, En la universidad	Normal	Todos los microorganismos que colonizan el tracto gastrointestinal.	Microorganismos vivos que ejercen efectos positivos sobre la salud del huésped cuando se administran en cantidades adecuadas.	Microorganismos vivos que ejercen efectos positivos sobre la salud del huésped cuando se administran en cantidades adecuadas.	Combinación de probióticos y prebióticos.	Falso	No lo sé	Verdadero	Falso	Verdadero	Verdadero	Verdadero	Falso	Verdadero	Verdadero	Falso	Verdadero	Verdadero	Verdadero	Falso	Verdadero	Falso	Verdadero	Verdadero	Falso	Falso	Falso	Verdadero	Durante todo el embarazo.	Tanto probióticos como prebióticos	Desde el nacimiento	Verdadero	Verdadero	Falso	Verdadero	Verdadero	Verdadero	Falso	No lo sé	No lo sé	Verdadero
132	Masculino	Básico	Segundo año	Normal	No	Sí, en gran medida	Nutrición	De médicos, En la universidad, Internet, De artículos/revistas científicas	Normal	Todas las especies bacterianas que colonizan el tracto gastrointestinal.	Microorganismos vivos que ejercen efectos positivos sobre la salud del huésped cuando se administran en cantidades adecuadas.	Ingredientes alimentarios no digeribles que estimulan selectivamente el crecimiento o la actividad de la microbiota intestinal.	Combinación de probióticos y prebióticos.	Verdadero	Verdadero	Verdadero	Verdadero	Verdadero	Verdadero	Verdadero	Verdadero	Verdadero	Verdadero	Verdadero	Verdadero	Verdadero	Verdadero	Falso	Falso	Falso	No lo sé	Verdadero	Falso	No lo sé	No lo sé	No lo sé	Durante todo el embarazo.	Tanto probióticos como prebióticos	Desde el nacimiento	Verdadero	Verdadero	Verdadero	Verdadero	Verdadero	No lo sé	Falso	No lo sé	No lo sé	No lo sé
133	Femenino	Intermedio	Tercer año	Bueno	Sí	Sí, en gran medida	microbiología	De médicos, Internet, En la universidad, De artículos/revistas científicas	Bueno	Todos los microorganismos que colonizan el tracto gastrointestinal.	Productos metabólicos de bacterias que ejercen efectos positivos sobre la salud del huésped cuando se administran en cantidades adecuadas.	Ingredientes alimentarios no digeribles que estimulan selectivamente el crecimiento o la actividad de la microbiota intestinal.	Combinación de probióticos y prebióticos.	No lo sé	Verdadero	Verdadero	Verdadero	Verdadero	Verdadero	Verdadero	Verdadero	Verdadero	Verdadero	Verdadero	Verdadero	Verdadero	Verdadero	Verdadero	No lo sé	No lo sé	No lo sé	No lo sé	Verdadero	No lo sé	No lo sé	No lo sé	Durante todo el embarazo.	Solo probióticos	No estoy segura/seguro	Verdadero	Verdadero	Verdadero	No lo sé	No lo sé	No lo sé	No lo sé	Verdadero	Verdadero	Verdadero
134	Masculino	Básico	Segundo año	Pobre	No	Sí, en pequeña o insignificante medida	Biología Molecular - Exposición de un paper por una compañera	En la universidad, Internet	Pobre	Todos los microorganismos que colonizan el tracto gastrointestinal.	Microorganismos vivos que ejercen efectos positivos sobre la salud del huésped cuando se administran en cantidades adecuadas.	Ingredientes alimentarios no digeribles que estimulan selectivamente el crecimiento o la actividad de la microbiota intestinal.	Combinación de probióticos y prebióticos.	Verdadero	Verdadero	Verdadero	Verdadero	Verdadero	Verdadero	Verdadero	Verdadero	Verdadero	Verdadero	Verdadero	Falso	No lo sé	No lo sé	No lo sé	No lo sé	No lo sé	No lo sé	No lo sé	No lo sé	No lo sé	No lo sé	No lo sé	Durante todo el embarazo.	No estoy segura/seguro	No estoy segura/seguro	Verdadero	Verdadero	Verdadero	Verdadero	Falso	Falso	Falso	Falso	Verdadero	Verdadero
135	Femenino	Básico	Primer año	Normal	No	En absoluto		En la universidad	Muy pobre	Todos los productos metabólicos de las bacterias del tracto gastrointestinal que ejercen efectos positivos en la salud del ser humano.	Productos metabólicos de bacterias que ejercen efectos positivos sobre la salud del huésped cuando se administran en cantidades adecuadas.	Microorganismos vivos que ejercen efectos positivos sobre la salud del huésped cuando se administran en cantidades adecuadas.	Combinación de probióticos y prebióticos.	No lo sé	Verdadero	Verdadero	Verdadero	Verdadero	Verdadero	Verdadero	Verdadero	Verdadero	Verdadero	Verdadero	No lo sé	No lo sé	No lo sé	No lo sé	No lo sé	No lo sé	No lo sé	No lo sé	No lo sé	No lo sé	No lo sé	No lo sé	No se recomienda su uso durante el embarazo.	No estoy segura/seguro	Desde el nacimiento	No lo sé	No lo sé	No lo sé	No lo sé	No lo sé	No lo sé	No lo sé	No lo sé	No lo sé	No lo sé
136	Masculino	Básico	Segundo año	Normal	No	Sí, en pequeña o insignificante medida	Histología teoría	En la universidad	Muy pobre	Todos los microorganismos que colonizan el tracto gastrointestinal.	Productos metabólicos de bacterias que ejercen efectos positivos sobre la salud del huésped cuando se administran en cantidades adecuadas.	Ingredientes alimentarios no digeribles que estimulan selectivamente el crecimiento o la actividad de la microbiota intestinal.	Combinación de probióticos y prebióticos.	Verdadero	Verdadero	No lo sé	Verdadero	No lo sé	Verdadero	No lo sé	No lo sé	No lo sé	Verdadero	No lo sé	Verdadero	Verdadero	Verdadero	Falso	Falso	Falso	Verdadero	No lo sé	No lo sé	Falso	Falso	No lo sé	No estoy segura/seguro	No estoy segura/seguro	Desde el segundo año de vida	No lo sé	Verdadero	No lo sé	No lo sé	No lo sé	Falso	Falso	Falso	No lo sé	Verdadero
137	Femenino	Básico	Primer año	Normal	Sí	En absoluto		De artículos/revistas científicas, En la universidad	Bueno	Todos los microorganismos que colonizan el tracto gastrointestinal.	Microorganismos vivos que ejercen efectos positivos sobre la salud del huésped cuando se administran en cantidades adecuadas.	Ingredientes alimentarios no digeribles que estimulan selectivamente el crecimiento o la actividad de la microbiota intestinal.	Combinación de probióticos y prebióticos.	Verdadero	Verdadero	Verdadero	Verdadero	Verdadero	Verdadero	Verdadero	Verdadero	Verdadero	Verdadero	Verdadero	Verdadero	Verdadero	Falso	Verdadero	Verdadero	Verdadero	Falso	Falso	Verdadero	Verdadero	Verdadero	Verdadero	Durante todo el embarazo.	Tanto probióticos como prebióticos	Desde el nacimiento	Verdadero	Verdadero	Verdadero	Verdadero	Falso	Verdadero	Verdadero	Verdadero	Verdadero	Verdadero
138	Femenino	Básico	Segundo año	Normal	No	En absoluto		De amigos/familiares/ vecinos, Internet, De médicos	Pobre	Todos los productos metabólicos de las bacterias del tracto gastrointestinal que ejercen efectos positivos en la salud del ser humano.	Microorganismos vivos que ejercen efectos positivos sobre la salud del huésped cuando se administran en cantidades adecuadas.	Ingredientes alimentarios no digeribles que estimulan selectivamente el crecimiento o la actividad de la microbiota intestinal.	Combinación de probióticos y prebióticos.	Verdadero	Verdadero	Verdadero	Verdadero	Verdadero	Verdadero	Verdadero	Verdadero	Verdadero	Verdadero	Verdadero	Verdadero	Verdadero	Verdadero	Falso	Verdadero	Falso	Verdadero	No lo sé	No lo sé	Falso	Falso	No lo sé	Durante todo el embarazo.	Tanto probióticos como prebióticos	No estoy segura/seguro	Verdadero	Verdadero	Verdadero	Verdadero	No lo sé	Verdadero	Falso	Verdadero	Verdadero	Verdadero
139	Femenino	Básico	Primer año	Bueno	No	En absoluto		Internet	Muy pobre	Todos los microorganismos que colonizan el tracto gastrointestinal.	Microorganismos vivos que ejercen efectos positivos sobre la salud del huésped cuando se administran en cantidades adecuadas.	Ingredientes alimentarios no digeribles que estimulan selectivamente el crecimiento o la actividad de la microbiota intestinal.	Combinación de probióticos y prebióticos.	Verdadero	Verdadero	Verdadero	Verdadero	Verdadero	Verdadero	Verdadero	Verdadero	Verdadero	Verdadero	Verdadero	Verdadero	Verdadero	Verdadero	Falso	Verdadero	Verdadero	Verdadero	Verdadero	Verdadero	Falso	Falso	Verdadero	Durante todo el embarazo.	Tanto probióticos como prebióticos	Desde el nacimiento	Verdadero	Verdadero	Verdadero	Verdadero	Verdadero	Verdadero	Falso	Verdadero	Verdadero	Verdadero
140	Femenino	Intermedio	Tercer año	Bueno	No	Sí, en gran medida	Cómo repercute los probióticos en las distintas poblaciones de la microbiota, qué grupos de bacterias se pueden desplazar y favorecer a bacterias oportunistas o que hay enfermedades relacionadas de acuerdo a la prevalencia de cierta especie de bacterias	En la universidad, De médicos, Internet, De artículos/revistas científicas	Normal	Todos los microorganismos que colonizan el tracto gastrointestinal.	Cualquier microorganismo administrado en forma de alimento o suplementos.	Ingredientes alimentarios no digeribles que estimulan selectivamente el crecimiento o la actividad de la microbiota intestinal.	Ingredientes alimentarios no digeribles que estimulan selectivamente el crecimiento o la actividad de la microbiota intestinal.	Verdadero	Verdadero	Verdadero	Verdadero	Verdadero	Verdadero	Verdadero	Verdadero	Verdadero	Verdadero	Verdadero	Verdadero	Verdadero	Verdadero	No lo sé	Falso	Falso	Verdadero	No lo sé	Verdadero	Falso	Falso	No lo sé	No estoy segura/seguro	No estoy segura/seguro	No estoy segura/seguro	Verdadero	No lo sé	Verdadero	Verdadero	Verdadero	No lo sé	No lo sé	No lo sé	Verdadero	Verdadero
141	Masculino	Intermedio	Tercer año	Bueno	No	Sí, en gran medida	Conferencias en la Universidad	En la universidad, Internet, De artículos/revistas científicas, De médicos, De amigos/familiares/ vecinos	Normal	Todos los microorganismos que colonizan el tracto gastrointestinal.	Microorganismos vivos que ejercen efectos positivos sobre la salud del huésped cuando se administran en cantidades adecuadas.	Ingredientes alimentarios no digeribles que estimulan selectivamente el crecimiento o la actividad de la microbiota intestinal.	Combinación de probióticos y prebióticos.	Verdadero	Verdadero	No lo sé	Verdadero	Verdadero	Verdadero	No lo sé	Verdadero	Verdadero	Verdadero	Verdadero	Verdadero	Verdadero	Verdadero	Falso	Verdadero	Falso	Verdadero	Falso	No lo sé	Falso	Falso	Verdadero	Durante todo el embarazo.	Tanto probióticos como prebióticos	No estoy segura/seguro	Verdadero	Verdadero	Verdadero	Verdadero	Verdadero	No lo sé	Falso	Verdadero	Verdadero	Verdadero
142	Femenino	Intermedio	Cuarto año	Bueno	No	Sí, en gran medida	Microbiología, biológica molecular , biología celular	En la universidad	Normal	Todos los microorganismos que colonizan el tracto gastrointestinal.	Microorganismos vivos que ejercen efectos positivos sobre la salud del huésped cuando se administran en cantidades adecuadas.	Ingredientes alimentarios no digeribles que estimulan selectivamente el crecimiento o la actividad de la microbiota intestinal.	Combinación de probióticos y prebióticos.	Verdadero	Verdadero	Verdadero	Verdadero	Verdadero	Verdadero	Verdadero	Verdadero	Verdadero	Verdadero	Verdadero	Verdadero	Verdadero	Verdadero	Falso	Verdadero	Verdadero	Verdadero	Verdadero	Verdadero	Falso	Falso	Falso	Durante todo el embarazo.	Tanto probióticos como prebióticos	Desde el nacimiento	Verdadero	Verdadero	Verdadero	Verdadero	Verdadero	Verdadero	Falso	Verdadero	Verdadero	Verdadero
143	Femenino	Básico	Segundo año	Muy pobre	No	Sí, en pequeña o insignificante medida	Inmunología y Biología Molecular	En la universidad	Normal	Todas las especies bacterianas que colonizan el tracto gastrointestinal.	Microorganismos muertos que ejercen efectos positivos sobre la salud del huésped cuando se administran en cantidades adecuadas.	Productos metabólicamente activos de la microbiota intestinal.	Ingredientes alimentarios no digeribles que estimulan selectivamente el crecimiento o la actividad de la microbiota intestinal.	No lo sé	Verdadero	Verdadero	Verdadero	Verdadero	Verdadero	Verdadero	Verdadero	No lo sé	Verdadero	Verdadero	Falso	No lo sé	No lo sé	Verdadero	Verdadero	Verdadero	No lo sé	No lo sé	Verdadero	No lo sé	Falso	No lo sé	No estoy segura/seguro	Solo probióticos	No estoy segura/seguro	Verdadero	Verdadero	Verdadero	Verdadero	No lo sé	No lo sé	No lo sé	Verdadero	Falso	Verdadero
144	Masculino	Básico	Segundo año	Normal	No	Sí, en gran medida	En Biología Celular, Biología Molecular y en ciertas charlas de la universidad.	En la universidad	Normal	Todos los microorganismos que colonizan el tracto gastrointestinal.	Microorganismos vivos que ejercen efectos positivos sobre la salud del huésped cuando se administran en cantidades adecuadas.	Ingredientes alimentarios no digeribles que estimulan selectivamente el crecimiento o la actividad de la microbiota intestinal.	Productos metabólicamente activos de la microbiota intestinal.	Verdadero	Verdadero	Verdadero	Verdadero	Verdadero	Verdadero	Falso	Verdadero	Verdadero	Verdadero	Verdadero	Verdadero	Verdadero	Verdadero	Falso	Verdadero	Verdadero	Verdadero	Verdadero	Verdadero	Falso	Falso	Verdadero	Durante todo el embarazo.	Tanto probióticos como prebióticos	Desde el nacimiento	Verdadero	Verdadero	Verdadero	Falso	Verdadero	Verdadero	Falso	Falso	Verdadero	Falso
145	Femenino	Básico	Segundo año	Bueno	No	Sí, en gran medida	Segundo semestre	En la universidad, De médicos, De artículos/revistas científicas, Internet	Bueno	Todas las especies bacterianas que colonizan el tracto gastrointestinal.	Microorganismos vivos que ejercen efectos positivos sobre la salud del huésped cuando se administran en cantidades adecuadas.	Ingredientes alimentarios no digeribles que estimulan selectivamente el crecimiento o la actividad de la microbiota intestinal.	Combinación de probióticos y prebióticos.	Verdadero	Verdadero	No lo sé	No lo sé	Verdadero	Verdadero	No lo sé	No lo sé	Verdadero	Verdadero	Verdadero	Verdadero	No lo sé	Verdadero	Falso	Verdadero	Verdadero	Verdadero	Verdadero	Verdadero	Falso	Falso	Verdadero	Durante todo el embarazo.	Tanto probióticos como prebióticos	Desde el nacimiento	No lo sé	Verdadero	Verdadero	Verdadero	Verdadero	Verdadero	Falso	Verdadero	No lo sé	Verdadero
146	Femenino	Básico	Segundo año	Normal	No	Sí, en gran medida	Inmunología y Biología Molecular	De artículos/revistas científicas, En la universidad	Bueno	Todos los microorganismos que colonizan el tracto gastrointestinal.	Microorganismos vivos que ejercen efectos positivos sobre la salud del huésped cuando se administran en cantidades adecuadas.	Ingredientes alimentarios no digeribles que estimulan selectivamente el crecimiento o la actividad de la microbiota intestinal.	Combinación de probióticos y prebióticos.	Verdadero	Verdadero	Verdadero	Verdadero	Verdadero	Verdadero	Verdadero	Verdadero	Verdadero	Verdadero	Verdadero	No lo sé	Verdadero	Verdadero	Falso	Falso	No lo sé	Verdadero	Verdadero	Falso	Verdadero	Falso	Verdadero	Durante todo el embarazo.	Tanto probióticos como prebióticos	No estoy segura/seguro	Verdadero	Falso	Verdadero	Verdadero	Verdadero	Verdadero	Falso	Verdadero	Verdadero	Verdadero
147	Femenino	Intermedio	Tercer año	Normal	No	Sí, en gran medida	microbiología	De artículos/revistas científicas, Internet, De amigos/familiares/ vecinos, De médicos, En la universidad	Muy bueno	Todos los microorganismos que colonizan el tracto gastrointestinal.	Microorganismos vivos que ejercen efectos positivos sobre la salud del huésped cuando se administran en cantidades adecuadas.	Ingredientes alimentarios no digeribles que estimulan selectivamente el crecimiento o la actividad de la microbiota intestinal.	Combinación de probióticos y prebióticos.	No lo sé	Verdadero	Verdadero	Verdadero	Verdadero	Verdadero	Verdadero	Verdadero	Verdadero	Verdadero	Verdadero	Verdadero	Verdadero	Verdadero	Falso	Verdadero	Verdadero	Verdadero	Verdadero	Verdadero	Falso	Falso	Verdadero	Durante todo el embarazo.	Tanto probióticos como prebióticos	Desde el nacimiento	Verdadero	Verdadero	Verdadero	Verdadero	Verdadero	Verdadero	Falso	Verdadero	Verdadero	Verdadero
148	Masculino	Básico	Segundo año	Normal	No	En absoluto		Internet, En la universidad, De artículos/revistas científicas	Pobre	Todos los microorganismos que colonizan el tracto gastrointestinal.	Microorganismos vivos que ejercen efectos positivos sobre la salud del huésped cuando se administran en cantidades adecuadas.	Ingredientes alimentarios no digeribles que estimulan selectivamente el crecimiento o la actividad de la microbiota intestinal.	Combinación de probióticos y prebióticos.	No lo sé	Verdadero	Verdadero	Verdadero	No lo sé	Verdadero	Verdadero	Verdadero	Verdadero	Verdadero	Verdadero	No lo sé	No lo sé	No lo sé	No lo sé	No lo sé	Verdadero	No lo sé	No lo sé	No lo sé	Verdadero	Verdadero	No lo sé	No estoy segura/seguro	Tanto probióticos como prebióticos	Desde el sexto mes de vida	Falso	Verdadero	Falso	No lo sé	No lo sé	No lo sé	Verdadero	Verdadero	No lo sé	Falso
149	Masculino	Básico	Segundo año	Normal	No	Sí, en gran medida	Microbiología y Biología Molecular	De médicos, En la universidad	Normal	Todos los microorganismos que colonizan el tracto gastrointestinal.	Microorganismos vivos que ejercen efectos positivos sobre la salud del huésped cuando se administran en cantidades adecuadas.	Ingredientes alimentarios no digeribles que estimulan selectivamente el crecimiento o la actividad de la microbiota intestinal.	Combinación de probióticos y prebióticos.	Falso	Verdadero	No lo sé	Verdadero	Verdadero	Verdadero	Falso	No lo sé	No lo sé	Verdadero	Verdadero	Verdadero	No lo sé	No lo sé	No lo sé	No lo sé	No lo sé	No lo sé	No lo sé	No lo sé	No lo sé	No lo sé	No lo sé	No estoy segura/seguro	Solo probióticos	Desde el segundo año de vida	Verdadero	No lo sé	Verdadero	No lo sé	Falso	No lo sé	No lo sé	Falso	No lo sé	No lo sé
150	Femenino	Intermedio	Tercer año	Pobre	No	Sí, en pequeña o insignificante medida	Microbiología	De artículos/revistas científicas, Internet, En la universidad, De médicos	Pobre	Todos los productos metabólicos de las bacterias del tracto gastrointestinal que ejercen efectos positivos en la salud del ser humano.	Microorganismos vivos que ejercen efectos positivos sobre la salud del huésped cuando se administran en cantidades adecuadas.	Ingredientes alimentarios no digeribles que estimulan selectivamente el crecimiento o la actividad de la microbiota intestinal.	Combinación de probióticos y prebióticos.	Falso	Verdadero	Verdadero	Verdadero	Verdadero	Verdadero	Falso	No lo sé	Verdadero	Verdadero	Verdadero	Verdadero	Verdadero	Verdadero	Falso	Verdadero	Falso	Verdadero	No lo sé	Verdadero	Falso	Falso	Verdadero	Durante todo el embarazo.	Tanto probióticos como prebióticos	Desde el nacimiento	Verdadero	Verdadero	Verdadero	Verdadero	Verdadero	Verdadero	Falso	Verdadero	Falso	Verdadero
151	Femenino	Básico	Segundo año	Normal	No	Sí, en pequeña o insignificante medida	Nutrición y Biología Molecular	Internet, En la universidad, De médicos	Normal	Todos los microorganismos que colonizan el tracto gastrointestinal.	Microorganismos vivos que ejercen efectos positivos sobre la salud del huésped cuando se administran en cantidades adecuadas.	Microorganismos vivos que ejercen efectos positivos sobre la salud del huésped cuando se administran en cantidades adecuadas.	Ingredientes alimentarios no digeribles que estimulan selectivamente el crecimiento o la actividad de la microbiota intestinal.	Verdadero	Verdadero	Verdadero	Verdadero	Verdadero	Verdadero	Verdadero	Verdadero	Verdadero	Verdadero	Verdadero	Verdadero	No lo sé	Verdadero	No lo sé	Falso	Verdadero	No lo sé	No lo sé	No lo sé	No lo sé	No lo sé	No lo sé	No estoy segura/seguro	Tanto probióticos como prebióticos	No estoy segura/seguro	No lo sé	Verdadero	Verdadero	Verdadero	No lo sé	Verdadero	Falso	No lo sé	No lo sé	No lo sé
152	Femenino	Básico	Primer año	Normal	No	En absoluto		Internet	Pobre	Todas las especies bacterianas que colonizan el tracto gastrointestinal.	Productos metabólicos de bacterias que ejercen efectos positivos sobre la salud del huésped cuando se administran en cantidades adecuadas.	Productos metabólicamente activos de la microbiota intestinal.	Ingredientes alimentarios no digeribles que estimulan selectivamente el crecimiento o la actividad de la microbiota intestinal.	Falso	No lo sé	Verdadero	Verdadero	Verdadero	Verdadero	Verdadero	Verdadero	Verdadero	Verdadero	No lo sé	Verdadero	No lo sé	No lo sé	No lo sé	No lo sé	Verdadero	No lo sé	No lo sé	No lo sé	No lo sé	Falso	No lo sé	No estoy segura/seguro	No estoy segura/seguro	No estoy segura/seguro	No lo sé	Falso	No lo sé	Falso	Verdadero	No lo sé	Verdadero	No lo sé	Falso	Verdadero
153	Femenino	Básico	Primer año	Bueno	No	En absoluto		De amigos/familiares/ vecinos, Internet	Normal	Todos los productos metabólicos de las bacterias del tracto gastrointestinal que ejercen efectos positivos en la salud del ser humano.	Productos metabólicos de bacterias que ejercen efectos positivos sobre la salud del huésped cuando se administran en cantidades adecuadas.	Microorganismos vivos que ejercen efectos positivos sobre la salud del huésped cuando se administran en cantidades adecuadas.	Combinación de probióticos y prebióticos.	No lo sé	Verdadero	Verdadero	Verdadero	Verdadero	Verdadero	Verdadero	No lo sé	Verdadero	Verdadero	No lo sé	Verdadero	Verdadero	Verdadero	Verdadero	Falso	No lo sé	Falso	Verdadero	Verdadero	Falso	Falso	Falso	No estoy segura/seguro	No estoy segura/seguro	No estoy segura/seguro	No lo sé	No lo sé	No lo sé	No lo sé	No lo sé	No lo sé	No lo sé	No lo sé	No lo sé	No lo sé
154	Masculino	Básico	Primer año	Bueno	No	En absoluto		Internet, De farmacéuticos (en la farmacia), De artículos/revistas científicas	Pobre	Todos los microorganismos que colonizan el tracto gastrointestinal.	Productos metabólicos de bacterias que ejercen efectos positivos sobre la salud del huésped cuando se administran en cantidades adecuadas.	Productos metabólicamente activos de la microbiota intestinal.	Combinación de probióticos y prebióticos.	No lo sé	Verdadero	No lo sé	Verdadero	Verdadero	No lo sé	Verdadero	Falso	Verdadero	Verdadero	Verdadero	No lo sé	No lo sé	No lo sé	No lo sé	No lo sé	No lo sé	No lo sé	No lo sé	No lo sé	No lo sé	No lo sé	No lo sé	No se recomienda su uso durante el embarazo.	No estoy segura/seguro	No estoy segura/seguro	Verdadero	Verdadero	Verdadero	Falso	Falso	Verdadero	Verdadero	Verdadero	Verdadero	Verdadero
155	Masculino	Básico	Primer año	Normal	No	En absoluto		Internet	Muy pobre	Bacterias patógenas que normalmente están presentes en el tracto gastrointestinal.	Microorganismos vivos que ejercen efectos positivos sobre la salud del huésped cuando se administran en cantidades adecuadas.	Microorganismos muertos que ejercen efectos positivos sobre la salud del huésped cuando se administran en cantidades adecuadas.	Ingredientes alimentarios no digeribles que estimulan selectivamente el crecimiento o la actividad de la microbiota intestinal.	No lo sé	Verdadero	Verdadero	No lo sé	Verdadero	Verdadero	No lo sé	Verdadero	Verdadero	Verdadero	Falso	Falso	No lo sé	No lo sé	No lo sé	No lo sé	No lo sé	No lo sé	No lo sé	No lo sé	No lo sé	No lo sé	No lo sé	No estoy segura/seguro	No estoy segura/seguro	No estoy segura/seguro	No lo sé	Verdadero	Verdadero	No lo sé	Falso	No lo sé	Falso	No lo sé	Verdadero	Falso
156	Masculino	Básico	Primer año	Normal	No	En absoluto		De médicos, Internet, En la universidad	Normal	Bacterias patógenas que normalmente están presentes en el tracto gastrointestinal.	Productos metabólicos de bacterias que ejercen efectos positivos sobre la salud del huésped cuando se administran en cantidades adecuadas.	Ingredientes alimentarios no digeribles que estimulan selectivamente el crecimiento o la actividad de la microbiota intestinal.	Ingredientes alimentarios no digeribles que estimulan selectivamente el crecimiento o la actividad de la microbiota intestinal.	Falso	Verdadero	Verdadero	No lo sé	Verdadero	Verdadero	Falso	No lo sé	Falso	Verdadero	Falso	Verdadero	No lo sé	No lo sé	No lo sé	No lo sé	No lo sé	No lo sé	No lo sé	No lo sé	No lo sé	No lo sé	No lo sé	No estoy segura/seguro	Solo probióticos	No estoy segura/seguro	No lo sé	No lo sé	Verdadero	No lo sé	No lo sé	No lo sé	No lo sé	No lo sé	No lo sé	No lo sé
157	Femenino	Básico	Segundo año	Bueno	No	En absoluto		En la universidad	Normal	Todos los productos metabólicos de las bacterias del tracto gastrointestinal que ejercen efectos positivos en la salud del ser humano.	Microorganismos vivos que ejercen efectos positivos sobre la salud del huésped cuando se administran en cantidades adecuadas.	Ingredientes alimentarios no digeribles que estimulan selectivamente el crecimiento o la actividad de la microbiota intestinal.	Combinación de probióticos y prebióticos.	Falso	Verdadero	Verdadero	Verdadero	Verdadero	Verdadero	No lo sé	Verdadero	Verdadero	Verdadero	Verdadero	Verdadero	Verdadero	Verdadero	Verdadero	Falso	Falso	No lo sé	Verdadero	Verdadero	No lo sé	Falso	Verdadero	No estoy segura/seguro	Tanto probióticos como prebióticos	Desde el nacimiento	Verdadero	Verdadero	Verdadero	Verdadero	No lo sé	No lo sé	Falso	Verdadero	Verdadero	Verdadero
158	Masculino	Básico	Primer año	Normal	Sí	Sí, en pequeña o insignificante medida	Si primer año paralelo 3	De amigos/familiares/ vecinos, En la universidad	Bueno	Bacterias patógenas que normalmente están presentes en el tracto gastrointestinal.	Productos metabólicos de bacterias que ejercen efectos positivos sobre la salud del huésped cuando se administran en cantidades adecuadas.	Microorganismos vivos que ejercen efectos positivos sobre la salud del huésped cuando se administran en cantidades adecuadas.	Ingredientes alimentarios no digeribles que estimulan selectivamente el crecimiento o la actividad de la microbiota intestinal.	No lo sé	Verdadero	Verdadero	Verdadero	Verdadero	No lo sé	Verdadero	Verdadero	Verdadero	Verdadero	Verdadero	Verdadero	No lo sé	Falso	Verdadero	Verdadero	Verdadero	Verdadero	Verdadero	Verdadero	Verdadero	Falso	Falso	No estoy segura/seguro	No estoy segura/seguro	Desde el segundo año de vida	Verdadero	Verdadero	Falso	Verdadero	Falso	Verdadero	Verdadero	Verdadero	Verdadero	Falso
159	Femenino	Básico	Primer año	Muy bueno	No	En absoluto		De médicos	Muy bueno	Sinónimo de probióticos	Microorganismos vivos que ejercen efectos positivos sobre la salud del huésped cuando se administran en cantidades adecuadas.	Ingredientes alimentarios no digeribles que estimulan selectivamente el crecimiento o la actividad de la microbiota intestinal.	Productos metabólicamente activos de la microbiota intestinal.	Falso	Verdadero	Verdadero	Verdadero	Verdadero	Verdadero	Verdadero	Verdadero	Verdadero	Verdadero	Verdadero	Verdadero	Verdadero	Verdadero	No lo sé	No lo sé	No lo sé	No lo sé	Verdadero	No lo sé	No lo sé	No lo sé	No lo sé	Durante todo el embarazo.	Tanto probióticos como prebióticos	Desde el nacimiento	Verdadero	Verdadero	Verdadero	Verdadero	Verdadero	Verdadero	Verdadero	Verdadero	No lo sé	No lo sé
160	Masculino	Básico	Primer año	Normal	No	En absoluto		Internet	Pobre	Todas las especies bacterianas que colonizan el tracto gastrointestinal.	Productos metabólicos de bacterias que ejercen efectos positivos sobre la salud del huésped cuando se administran en cantidades adecuadas.	Microorganismos vivos que ejercen efectos positivos sobre la salud del huésped cuando se administran en cantidades adecuadas.	Ingredientes alimentarios no digeribles que estimulan selectivamente el crecimiento o la actividad de la microbiota intestinal.	No lo sé	Verdadero	Verdadero	Verdadero	Verdadero	Verdadero	Falso	No lo sé	No lo sé	No lo sé	Verdadero	Verdadero	No lo sé	No lo sé	No lo sé	No lo sé	No lo sé	No lo sé	No lo sé	No lo sé	No lo sé	No lo sé	No lo sé	No estoy segura/seguro	Solo probióticos	No estoy segura/seguro	No lo sé	Verdadero	Verdadero	No lo sé	No lo sé	No lo sé	No lo sé	No lo sé	Verdadero	Verdadero
161	Femenino	Básico	Primer año	Normal	No	Sí, en pequeña o insignificante medida	Biología celular	Internet, De amigos/familiares/ vecinos	Pobre	Todos los productos metabólicos de las bacterias del tracto gastrointestinal que ejercen efectos positivos en la salud del ser humano.	Microorganismos vivos que ejercen efectos positivos sobre la salud del huésped cuando se administran en cantidades adecuadas.	Microorganismos muertos que ejercen efectos positivos sobre la salud del huésped cuando se administran en cantidades adecuadas.	Ingredientes alimentarios no digeribles que estimulan selectivamente el crecimiento o la actividad de la microbiota intestinal.	No lo sé	Verdadero	Verdadero	Verdadero	Verdadero	Verdadero	No lo sé	Verdadero	Verdadero	Verdadero	Verdadero	Verdadero	Verdadero	Verdadero	No lo sé	No lo sé	Falso	Falso	Verdadero	No lo sé	No lo sé	Verdadero	No lo sé	No estoy segura/seguro	Solo probióticos	Desde el segundo año de vida	Verdadero	Verdadero	Verdadero	No lo sé	No lo sé	No lo sé	Falso	No lo sé	No lo sé	No lo sé
162	Masculino	Básico	Primer año	Bueno	No	En absoluto		En la universidad, Internet	Normal	Todos los productos metabólicos de las bacterias del tracto gastrointestinal que ejercen efectos positivos en la salud del ser humano.	Productos metabólicos de bacterias que ejercen efectos positivos sobre la salud del huésped cuando se administran en cantidades adecuadas.	Microorganismos vivos que ejercen efectos positivos sobre la salud del huésped cuando se administran en cantidades adecuadas.	Combinación de probióticos y prebióticos.	No lo sé	Verdadero	No lo sé	Verdadero	Verdadero	Verdadero	Falso	Verdadero	No lo sé	Verdadero	No lo sé	No lo sé	Falso	No lo sé	No lo sé	No lo sé	No lo sé	No lo sé	No lo sé	No lo sé	Falso	No lo sé	No lo sé	No estoy segura/seguro	No estoy segura/seguro	No estoy segura/seguro	No lo sé	No lo sé	No lo sé	No lo sé	Falso	Verdadero	No lo sé	Verdadero	No lo sé	No lo sé
163	Femenino	Básico	Primer año	Bueno	No	En absoluto		De artículos/revistas científicas, Internet, De médicos, En la universidad	Bueno	Todos los productos metabólicos de las bacterias del tracto gastrointestinal que ejercen efectos positivos en la salud del ser humano.	Productos metabólicos de bacterias que ejercen efectos positivos sobre la salud del huésped cuando se administran en cantidades adecuadas.	Microorganismos vivos que ejercen efectos positivos sobre la salud del huésped cuando se administran en cantidades adecuadas.	Combinación de probióticos y prebióticos.	No lo sé	Verdadero	No lo sé	Verdadero	Verdadero	Verdadero	Verdadero	Verdadero	No lo sé	Verdadero	Verdadero	Verdadero	Verdadero	Verdadero	No lo sé	No lo sé	Falso	No lo sé	No lo sé	No lo sé	No lo sé	No lo sé	No lo sé	No estoy segura/seguro	No estoy segura/seguro	No estoy segura/seguro	No lo sé	Verdadero	Verdadero	No lo sé	No lo sé	No lo sé	No lo sé	No lo sé	No lo sé	No lo sé
164	Masculino	Básico	Primer año	Bueno	No	En absoluto		De amigos/familiares/ vecinos	Pobre	Todos los microorganismos que colonizan el tracto gastrointestinal.	Microorganismos vivos que ejercen efectos positivos sobre la salud del huésped cuando se administran en cantidades adecuadas.	Ingredientes alimentarios no digeribles que estimulan selectivamente el crecimiento o la actividad de la microbiota intestinal.	Combinación de probióticos y prebióticos.	No lo sé	No lo sé	Verdadero	Verdadero	No lo sé	No lo sé	Verdadero	No lo sé	Verdadero	Verdadero	Verdadero	Verdadero	No lo sé	No lo sé	No lo sé	No lo sé	No lo sé	No lo sé	No lo sé	No lo sé	No lo sé	No lo sé	No lo sé	No estoy segura/seguro	No estoy segura/seguro	Desde el segundo año de vida	No lo sé	Verdadero	Verdadero	No lo sé	No lo sé	No lo sé	No lo sé	No lo sé	No lo sé	No lo sé
165	Masculino	Básico	Primer año	Normal	No	En absoluto		De médicos	Pobre	Todos los microorganismos que colonizan el tracto gastrointestinal.	Microorganismos muertos que ejercen efectos positivos sobre la salud del huésped cuando se administran en cantidades adecuadas.	Microorganismos vivos que ejercen efectos positivos sobre la salud del huésped cuando se administran en cantidades adecuadas.	Ingredientes alimentarios no digeribles que estimulan selectivamente el crecimiento o la actividad de la microbiota intestinal.	Falso	Verdadero	Verdadero	Verdadero	Verdadero	Verdadero	Falso	Verdadero	No lo sé	Verdadero	Falso	Falso	Verdadero	Verdadero	Falso	Verdadero	Verdadero	Falso	Verdadero	Verdadero	Falso	Falso	Falso	No se recomienda su uso durante el embarazo.	Solo probióticos	Desde el segundo año de vida	Falso	Verdadero	Verdadero	Falso	Falso	Falso	Falso	Falso	Verdadero	Verdadero
166	Masculino	Básico	Primer año	Bueno	No	Sí, en pequeña o insignificante medida	Biologia Celular	Internet	Normal	Todos los microorganismos que colonizan el tracto gastrointestinal.	Microorganismos vivos que ejercen efectos positivos sobre la salud del huésped cuando se administran en cantidades adecuadas.	Ingredientes alimentarios no digeribles que estimulan selectivamente el crecimiento o la actividad de la microbiota intestinal.	Combinación de probióticos y prebióticos.	No lo sé	Verdadero	Verdadero	Verdadero	Verdadero	Verdadero	Verdadero	No lo sé	Verdadero	Verdadero	Verdadero	Verdadero	Verdadero	Verdadero	Verdadero	No lo sé	No lo sé	No lo sé	Verdadero	Verdadero	No lo sé	No lo sé	No lo sé	No estoy segura/seguro	Tanto probióticos como prebióticos	Desde el segundo año de vida	No lo sé	Verdadero	Verdadero	No lo sé	No lo sé	No lo sé	No lo sé	Falso	Verdadero	No lo sé
167	Femenino	Básico	Primer año	Normal	No	Sí, en pequeña o insignificante medida	Biología celular	En la universidad	Pobre	Todos los microorganismos que colonizan el tracto gastrointestinal.	Microorganismos vivos que ejercen efectos positivos sobre la salud del huésped cuando se administran en cantidades adecuadas.	Ingredientes alimentarios no digeribles que estimulan selectivamente el crecimiento o la actividad de la microbiota intestinal.	Sinónimo de prebióticos.	Falso	Verdadero	Verdadero	Verdadero	No lo sé	Verdadero	No lo sé	No lo sé	Verdadero	Verdadero	Verdadero	Falso	Verdadero	No lo sé	No lo sé	No lo sé	Verdadero	No lo sé	No lo sé	No lo sé	No lo sé	Falso	No lo sé	No estoy segura/seguro	Tanto probióticos como prebióticos	No estoy segura/seguro	No lo sé	No lo sé	Verdadero	No lo sé	No lo sé	No lo sé	No lo sé	Verdadero	No lo sé	No lo sé
168	Femenino	Básico	Primer año	Normal	No	Sí, en pequeña o insignificante medida	En biología celular	Internet	Muy pobre	Todos los productos metabólicos de las bacterias del tracto gastrointestinal que ejercen efectos positivos en la salud del ser humano.	Microorganismos vivos que ejercen efectos positivos sobre la salud del huésped cuando se administran en cantidades adecuadas.	Microorganismos muertos que ejercen efectos positivos sobre la salud del huésped cuando se administran en cantidades adecuadas.	Combinación de probióticos y prebióticos.	Falso	No lo sé	Verdadero	Verdadero	Verdadero	Verdadero	Falso	Verdadero	Verdadero	Verdadero	Verdadero	Verdadero	Verdadero	No lo sé	Verdadero	Verdadero	Verdadero	No lo sé	No lo sé	Verdadero	Verdadero	Verdadero	No lo sé	No se recomienda su uso durante el embarazo.	No estoy segura/seguro	Desde el segundo año de vida	Verdadero	Verdadero	Verdadero	No lo sé	Verdadero	No lo sé	Falso	Falso	No lo sé	No lo sé
169	Femenino	Básico	Segundo año	Bueno	No	En absoluto		Internet	Normal	Todos los microorganismos que colonizan el tracto gastrointestinal.	Microorganismos vivos que ejercen efectos positivos sobre la salud del huésped cuando se administran en cantidades adecuadas.	Ingredientes alimentarios no digeribles que estimulan selectivamente el crecimiento o la actividad de la microbiota intestinal.	Productos metabólicamente activos de la microbiota intestinal.	No lo sé	Verdadero	Verdadero	Verdadero	Verdadero	Verdadero	Verdadero	Verdadero	Verdadero	Verdadero	Verdadero	Verdadero	No lo sé	No lo sé	No lo sé	No lo sé	No lo sé	No lo sé	No lo sé	No lo sé	No lo sé	No lo sé	No lo sé	No estoy segura/seguro	Tanto probióticos como prebióticos	No estoy segura/seguro	No lo sé	Verdadero	Verdadero	Verdadero	Verdadero	No lo sé	No lo sé	Verdadero	No lo sé	No lo sé
170	Femenino	Básico	Primer año	Pobre	Sí	Sí, en pequeña o insignificante medida	Segundo semestre	De artículos/revistas científicas, De amigos/familiares/ vecinos, Internet	Normal	Todos los productos metabólicos de las bacterias del tracto gastrointestinal que ejercen efectos positivos en la salud del ser humano.	Microorganismos vivos que ejercen efectos positivos sobre la salud del huésped cuando se administran en cantidades adecuadas.	Ingredientes alimentarios no digeribles que estimulan selectivamente el crecimiento o la actividad de la microbiota intestinal.	Combinación de probióticos y prebióticos.	No lo sé	No lo sé	Falso	Verdadero	Falso	Verdadero	Verdadero	Verdadero	Verdadero	Falso	Verdadero	No lo sé	Verdadero	Verdadero	Verdadero	Falso	Falso	No lo sé	Verdadero	No lo sé	Falso	Falso	Falso	No estoy segura/seguro	Tanto probióticos como prebióticos	Desde el sexto mes de vida	No lo sé	Verdadero	Verdadero	Falso	Verdadero	No lo sé	Falso	No lo sé	Falso	Verdadero
171	Femenino	Básico	Primer año	Normal	No	Sí, en pequeña o insignificante medida	.	Internet	Normal	Todos los microorganismos que colonizan el tracto gastrointestinal.	Microorganismos vivos que ejercen efectos positivos sobre la salud del huésped cuando se administran en cantidades adecuadas.	Ingredientes alimentarios no digeribles que estimulan selectivamente el crecimiento o la actividad de la microbiota intestinal.	Combinación de probióticos y prebióticos.	No lo sé	No lo sé	Falso	Verdadero	Verdadero	No lo sé	Verdadero	Verdadero	Verdadero	Verdadero	Falso	Verdadero	Falso	Verdadero	Verdadero	No lo sé	Falso	No lo sé	No lo sé	No lo sé	Falso	No lo sé	No lo sé	No estoy segura/seguro	No estoy segura/seguro	No estoy segura/seguro	Verdadero	Verdadero	Verdadero	Falso	Falso	Verdadero	No lo sé	Verdadero	No lo sé	Falso
172	Femenino	Básico	Primer año	Normal	No	En absoluto		Internet, De amigos/familiares/ vecinos	Normal	Todos los microorganismos que colonizan el tracto gastrointestinal.	Microorganismos muertos que ejercen efectos positivos sobre la salud del huésped cuando se administran en cantidades adecuadas.	Microorganismos vivos que ejercen efectos positivos sobre la salud del huésped cuando se administran en cantidades adecuadas.	Ingredientes alimentarios no digeribles que estimulan selectivamente el crecimiento o la actividad de la microbiota intestinal.	No lo sé	Verdadero	Verdadero	Verdadero	Verdadero	Verdadero	Verdadero	Verdadero	Verdadero	Verdadero	Verdadero	Verdadero	Verdadero	Verdadero	No lo sé	Falso	Falso	Verdadero	Verdadero	Falso	Falso	Falso	No lo sé	No estoy segura/seguro	Tanto probióticos como prebióticos	Desde el segundo año de vida	Verdadero	Verdadero	Verdadero	Verdadero	No lo sé	Verdadero	No lo sé	Verdadero	No lo sé	Verdadero
173	Femenino	Avanzado	Quinto año	Muy bueno	No	En absoluto		De médicos	Normal	Todos los microorganismos que colonizan el tracto gastrointestinal.	Microorganismos vivos que ejercen efectos positivos sobre la salud del huésped cuando se administran en cantidades adecuadas.	Productos metabólicamente activos de la microbiota intestinal.	Combinación de probióticos y prebióticos.	Verdadero	Verdadero	Verdadero	Verdadero	Verdadero	Verdadero	Verdadero	Verdadero	Verdadero	Verdadero	No lo sé	No lo sé	Verdadero	Verdadero	Falso	Verdadero	No lo sé	No lo sé	No lo sé	Verdadero	Falso	Falso	No lo sé	Durante todo el embarazo.	Tanto probióticos como prebióticos	No estoy segura/seguro	No lo sé	Falso	Verdadero	No lo sé	No lo sé	Verdadero	Falso	Verdadero	No lo sé	Verdadero
174	Femenino	Básico	Primer año	Muy bueno	No	En absoluto		En la universidad	Normal	Bacterias patógenas que normalmente están presentes en el tracto gastrointestinal.	Microorganismos muertos que ejercen efectos positivos sobre la salud del huésped cuando se administran en cantidades adecuadas.	Productos metabólicamente activos de la microbiota intestinal.	Combinación de probióticos y prebióticos.	Falso	Verdadero	Verdadero	Verdadero	Verdadero	No lo sé	Verdadero	Verdadero	Verdadero	Verdadero	Verdadero	Falso	No lo sé	No lo sé	Verdadero	No lo sé	No lo sé	No lo sé	No lo sé	No lo sé	No lo sé	Verdadero	Verdadero	No estoy segura/seguro	Solo probióticos	No estoy segura/seguro	No lo sé	No lo sé	No lo sé	No lo sé	No lo sé	No lo sé	No lo sé	No lo sé	No lo sé	No lo sé
175	Masculino	Básico	Primer año	Bueno	No	Sí, en pequeña o insignificante medida	2 semestre 02	Internet	Normal	Todas las especies bacterianas que colonizan el tracto gastrointestinal.	Microorganismos vivos que ejercen efectos positivos sobre la salud del huésped cuando se administran en cantidades adecuadas.	Microorganismos muertos que ejercen efectos positivos sobre la salud del huésped cuando se administran en cantidades adecuadas.	Combinación de probióticos y prebióticos.	No lo sé	No lo sé	No lo sé	Verdadero	Verdadero	No lo sé	Falso	Verdadero	Verdadero	No lo sé	No lo sé	Verdadero	No lo sé	No lo sé	No lo sé	Falso	Falso	No lo sé	No lo sé	Falso	No lo sé	Verdadero	No lo sé	No estoy segura/seguro	No estoy segura/seguro	No estoy segura/seguro	No lo sé	No lo sé	No lo sé	No lo sé	No lo sé	No lo sé	No lo sé	No lo sé	No lo sé	No lo sé
176	Femenino	Básico	Primer año	Normal	No	En absoluto		Internet, De amigos/familiares/ vecinos	Pobre	Todos los microorganismos que colonizan el tracto gastrointestinal.	Microorganismos vivos que ejercen efectos positivos sobre la salud del huésped cuando se administran en cantidades adecuadas.	Microorganismos muertos que ejercen efectos positivos sobre la salud del huésped cuando se administran en cantidades adecuadas.	Ingredientes alimentarios no digeribles que estimulan selectivamente el crecimiento o la actividad de la microbiota intestinal.	No lo sé	Verdadero	Verdadero	Verdadero	No lo sé	Verdadero	No lo sé	Verdadero	Verdadero	Verdadero	Verdadero	No lo sé	No lo sé	No lo sé	No lo sé	No lo sé	No lo sé	No lo sé	No lo sé	No lo sé	No lo sé	No lo sé	No lo sé	No estoy segura/seguro	Tanto probióticos como prebióticos	No estoy segura/seguro	No lo sé	No lo sé	No lo sé	No lo sé	No lo sé	No lo sé	No lo sé	No lo sé	No lo sé	No lo sé
177	Masculino	Básico	Segundo año	Normal	No	En absoluto		De médicos	Normal	Todos los microorganismos que colonizan el tracto gastrointestinal.	Productos metabólicos de bacterias que ejercen efectos positivos sobre la salud del huésped cuando se administran en cantidades adecuadas.	Productos metabólicamente activos de la microbiota intestinal.	Combinación de probióticos y prebióticos.	Falso	Verdadero	Verdadero	Verdadero	Verdadero	Verdadero	Verdadero	No lo sé	Verdadero	Verdadero	Verdadero	Verdadero	No lo sé	Verdadero	No lo sé	No lo sé	Falso	No lo sé	No lo sé	No lo sé	No lo sé	Verdadero	No lo sé	No se recomienda su uso durante el embarazo.	No estoy segura/seguro	Desde el segundo año de vida	No lo sé	Verdadero	Verdadero	Verdadero	Falso	No lo sé	Falso	No lo sé	Verdadero	Verdadero
178	Masculino	Básico	Primer año	Normal	Sí	En absoluto		De amigos/familiares/ vecinos	Normal	Todas las especies bacterianas que colonizan el tracto gastrointestinal.	Microorganismos vivos que ejercen efectos positivos sobre la salud del huésped cuando se administran en cantidades adecuadas.	Ingredientes alimentarios no digeribles que estimulan selectivamente el crecimiento o la actividad de la microbiota intestinal.	Combinación de probióticos y prebióticos.	Falso	Verdadero	Verdadero	Verdadero	Verdadero	Verdadero	Verdadero	Falso	Verdadero	Verdadero	Falso	Verdadero	No lo sé	No lo sé	No lo sé	No lo sé	No lo sé	No lo sé	No lo sé	No lo sé	No lo sé	No lo sé	No lo sé	Durante todo el embarazo.	Solo probióticos	No estoy segura/seguro	No lo sé	No lo sé	Verdadero	Verdadero	No lo sé	No lo sé	No lo sé	Verdadero	No lo sé	No lo sé
179	Femenino	Básico	Segundo año	Bueno	No	Sí, en pequeña o insignificante medida	Según lo que me explicaron me ayudaría un poco con lo que es a mi resistencia a la insulina	De médicos	Normal	Todos los microorganismos que colonizan el tracto gastrointestinal.	Microorganismos muertos que ejercen efectos positivos sobre la salud del huésped cuando se administran en cantidades adecuadas.	Ingredientes alimentarios no digeribles que estimulan selectivamente el crecimiento o la actividad de la microbiota intestinal.	Combinación de probióticos y prebióticos.	Verdadero	Verdadero	Verdadero	Verdadero	Verdadero	Verdadero	Verdadero	Verdadero	Verdadero	Verdadero	Verdadero	Verdadero	Verdadero	Verdadero	Falso	Verdadero	Falso	Verdadero	Verdadero	Verdadero	Falso	Falso	Verdadero	Durante todo el embarazo.	Tanto probióticos como prebióticos	Desde el nacimiento	Falso	Verdadero	Verdadero	Verdadero	Verdadero	Verdadero	Falso	Verdadero	Falso	Verdadero
180	Masculino	Básico	Primer año	Normal	No	Sí, en pequeña o insignificante medida	2 semestre	Internet	Pobre	Todos los microorganismos que colonizan el tracto gastrointestinal.	Microorganismos muertos que ejercen efectos positivos sobre la salud del huésped cuando se administran en cantidades adecuadas.	Productos metabólicamente activos de la microbiota intestinal.	Ingredientes alimentarios no digeribles que estimulan selectivamente el crecimiento o la actividad de la microbiota intestinal.	Verdadero	Verdadero	Verdadero	Verdadero	Verdadero	Verdadero	Falso	Verdadero	Verdadero	Verdadero	Verdadero	Falso	Verdadero	Verdadero	No lo sé	Falso	Verdadero	No lo sé	No lo sé	No lo sé	No lo sé	No lo sé	No lo sé	No estoy segura/seguro	Tanto probióticos como prebióticos	No estoy segura/seguro	No lo sé	No lo sé	No lo sé	No lo sé	No lo sé	No lo sé	No lo sé	No lo sé	No lo sé	Verdadero
181	Femenino	Básico	Segundo año	Bueno	No	En absoluto		Internet	Muy bueno	Todas las especies bacterianas que colonizan el tracto gastrointestinal.	Microorganismos vivos que ejercen efectos positivos sobre la salud del huésped cuando se administran en cantidades adecuadas.	Ingredientes alimentarios no digeribles que estimulan selectivamente el crecimiento o la actividad de la microbiota intestinal.	Combinación de probióticos y prebióticos.	Verdadero	No lo sé	Verdadero	Verdadero	Verdadero	Verdadero	Falso	Verdadero	Verdadero	Verdadero	Verdadero	Verdadero	Verdadero	Verdadero	Falso	Falso	Falso	Falso	Verdadero	Falso	Falso	Falso	No lo sé	Durante todo el embarazo.	Tanto probióticos como prebióticos	Desde el nacimiento	Verdadero	Verdadero	Verdadero	Falso	Verdadero	No lo sé	No lo sé	Verdadero	No lo sé	No lo sé
182	Femenino	Básico	Primer año	Bueno	No	Sí, en pequeña o insignificante medida	Ordinario 2	En la universidad	Pobre	Todas las especies bacterianas que colonizan el tracto gastrointestinal.	Microorganismos vivos que ejercen efectos positivos sobre la salud del huésped cuando se administran en cantidades adecuadas.	Microorganismos muertos que ejercen efectos positivos sobre la salud del huésped cuando se administran en cantidades adecuadas.	Combinación de probióticos y prebióticos.	Verdadero	Verdadero	Verdadero	Verdadero	Verdadero	Verdadero	Verdadero	Verdadero	Verdadero	Verdadero	Verdadero	Verdadero	No lo sé	No lo sé	No lo sé	No lo sé	No lo sé	No lo sé	No lo sé	No lo sé	No lo sé	No lo sé	No lo sé	Durante todo el embarazo.	Tanto probióticos como prebióticos	Desde el sexto mes de vida	No lo sé	Verdadero	Verdadero	Verdadero	Verdadero	No lo sé	No lo sé	Verdadero	No lo sé	Verdadero
183	Masculino	Básico	Primer año	Muy bueno	No	En absoluto		De farmacéuticos (en la farmacia)	Pobre	Bacterias patógenas que normalmente están presentes en el tracto gastrointestinal.	Microorganismos muertos que ejercen efectos positivos sobre la salud del huésped cuando se administran en cantidades adecuadas.	Productos metabólicamente activos de la microbiota intestinal.	Combinación de probióticos y prebióticos.	Falso	Verdadero	Falso	Falso	Falso	Verdadero	Verdadero	Verdadero	Verdadero	Verdadero	Verdadero	Falso	No lo sé	No lo sé	No lo sé	No lo sé	No lo sé	No lo sé	No lo sé	No lo sé	No lo sé	No lo sé	No lo sé	No estoy segura/seguro	Ni probióticos ni prebióticos	Desde el nacimiento	No lo sé	No lo sé	No lo sé	No lo sé	No lo sé	No lo sé	No lo sé	No lo sé	No lo sé	No lo sé
184	Femenino	Básico	Segundo año	Normal	No	Sí, en gran medida	Biología Celular	De médicos, De artículos/revistas científicas, En la universidad	Normal	Todos los microorganismos que colonizan el tracto gastrointestinal.	Microorganismos vivos que ejercen efectos positivos sobre la salud del huésped cuando se administran en cantidades adecuadas.	Ingredientes alimentarios no digeribles que estimulan selectivamente el crecimiento o la actividad de la microbiota intestinal.	Combinación de probióticos y prebióticos.	Verdadero	Verdadero	Verdadero	Verdadero	Verdadero	Verdadero	Verdadero	Verdadero	Verdadero	Verdadero	Verdadero	Falso	Verdadero	Verdadero	Falso	Verdadero	No lo sé	Verdadero	Verdadero	Verdadero	Falso	Falso	Verdadero	Durante todo el embarazo.	Tanto probióticos como prebióticos	Desde el nacimiento	Verdadero	Verdadero	Verdadero	Verdadero	Verdadero	Verdadero	Falso	Verdadero	Verdadero	Verdadero
185	Masculino	Básico	Primer año	Normal	No	En absoluto		Internet	Pobre	Todos los productos metabólicos de las bacterias del tracto gastrointestinal que ejercen efectos positivos en la salud del ser humano.	Microorganismos vivos que ejercen efectos positivos sobre la salud del huésped cuando se administran en cantidades adecuadas.	Ingredientes alimentarios no digeribles que estimulan selectivamente el crecimiento o la actividad de la microbiota intestinal.	Productos metabólicamente activos de la microbiota intestinal.	No lo sé	Verdadero	Verdadero	Verdadero	Verdadero	Verdadero	No lo sé	Verdadero	Verdadero	Verdadero	No lo sé	Falso	Verdadero	Verdadero	No lo sé	Verdadero	Falso	Verdadero	No lo sé	No lo sé	No lo sé	No lo sé	Verdadero	No estoy segura/seguro	Tanto probióticos como prebióticos	No estoy segura/seguro	No lo sé	No lo sé	Verdadero	Falso	No lo sé	Falso	Falso	Falso	No lo sé	No lo sé
186	Masculino	Básico	Segundo año	Muy bueno	No	En absoluto		Internet	Pobre	Todos los microorganismos que colonizan el tracto gastrointestinal.	Microorganismos vivos que ejercen efectos positivos sobre la salud del huésped cuando se administran en cantidades adecuadas.	Ingredientes alimentarios no digeribles que estimulan selectivamente el crecimiento o la actividad de la microbiota intestinal.	Combinación de probióticos y prebióticos.	Verdadero	Verdadero	Verdadero	Verdadero	Verdadero	Verdadero	Verdadero	Verdadero	Verdadero	Verdadero	Verdadero	Verdadero	Verdadero	Verdadero	Verdadero	Verdadero	Verdadero	Verdadero	Verdadero	Verdadero	Verdadero	Verdadero	Verdadero	No estoy segura/seguro	No estoy segura/seguro	No estoy segura/seguro	No lo sé	No lo sé	Verdadero	No lo sé	Verdadero	No lo sé	No lo sé	Verdadero	Verdadero	Verdadero
187	Masculino	Básico	Segundo año	Normal	No	Sí, en pequeña o insignificante medida	Microbiología	De amigos/familiares/ vecinos, Internet	Pobre	Bacterias patógenas que normalmente están presentes en el tracto gastrointestinal.	Microorganismos vivos que ejercen efectos positivos sobre la salud del huésped cuando se administran en cantidades adecuadas.	Microorganismos muertos que ejercen efectos positivos sobre la salud del huésped cuando se administran en cantidades adecuadas.	Productos metabólicamente activos de la microbiota intestinal.	No lo sé	Verdadero	Verdadero	Verdadero	Verdadero	Verdadero	No lo sé	No lo sé	Verdadero	Verdadero	Verdadero	No lo sé	No lo sé	No lo sé	Falso	Falso	Verdadero	No lo sé	No lo sé	No lo sé	No lo sé	Falso	No lo sé	No estoy segura/seguro	No estoy segura/seguro	No estoy segura/seguro	No lo sé	Verdadero	No lo sé	No lo sé	No lo sé	No lo sé	Falso	No lo sé	No lo sé	No lo sé
188	Femenino	Básico	Segundo año	Bueno	No	Sí, en pequeña o insignificante medida	Biología	De artículos/revistas científicas, De médicos, Internet, En la universidad	Pobre	Todas las especies bacterianas que colonizan el tracto gastrointestinal.	Microorganismos vivos que ejercen efectos positivos sobre la salud del huésped cuando se administran en cantidades adecuadas.	Microorganismos muertos que ejercen efectos positivos sobre la salud del huésped cuando se administran en cantidades adecuadas.	Combinación de probióticos y prebióticos.	Verdadero	Verdadero	Verdadero	Verdadero	Verdadero	Verdadero	Verdadero	Verdadero	Verdadero	Verdadero	Verdadero	Verdadero	Verdadero	Verdadero	Verdadero	Verdadero	Verdadero	Verdadero	Verdadero	Verdadero	Falso	Falso	Falso	Durante todo el embarazo.	Tanto probióticos como prebióticos	No estoy segura/seguro	No lo sé	Verdadero	Verdadero	No lo sé	Verdadero	No lo sé	Falso	Verdadero	No lo sé	Verdadero
189	Femenino	Básico	Primer año	Normal	No	Sí, en pequeña o insignificante medida	No	Internet, De amigos/familiares/ vecinos, En la universidad, De médicos	Pobre	Todos los microorganismos que colonizan el tracto gastrointestinal.	Productos metabólicos de bacterias que ejercen efectos positivos sobre la salud del huésped cuando se administran en cantidades adecuadas.	Microorganismos muertos que ejercen efectos positivos sobre la salud del huésped cuando se administran en cantidades adecuadas.	Ingredientes alimentarios no digeribles que estimulan selectivamente el crecimiento o la actividad de la microbiota intestinal.	No lo sé	Verdadero	Verdadero	Verdadero	Verdadero	Verdadero	Verdadero	Verdadero	Verdadero	Verdadero	Verdadero	Verdadero	Verdadero	Verdadero	Verdadero	Verdadero	Verdadero	Verdadero	Verdadero	Verdadero	Verdadero	Verdadero	Verdadero	Durante todo el embarazo.	Tanto probióticos como prebióticos	Desde el nacimiento	Falso	Verdadero	Verdadero	Verdadero	Verdadero	Verdadero	Verdadero	Verdadero	Verdadero	Falso
190	Masculino	Básico	Primer año	Normal	No	Sí, en pequeña o insignificante medida	en el colegio	del oclegio	Muy pobre	Todos los productos metabólicos de las bacterias del tracto gastrointestinal que ejercen efectos positivos en la salud del ser humano.	Productos metabólicos de bacterias que ejercen efectos positivos sobre la salud del huésped cuando se administran en cantidades adecuadas.	Microorganismos vivos que ejercen efectos positivos sobre la salud del huésped cuando se administran en cantidades adecuadas.	Ingredientes alimentarios no digeribles que estimulan selectivamente el crecimiento o la actividad de la microbiota intestinal.	No lo sé	No lo sé	No lo sé	No lo sé	No lo sé	No lo sé	No lo sé	No lo sé	No lo sé	No lo sé	No lo sé	No lo sé	No lo sé	No lo sé	No lo sé	No lo sé	No lo sé	No lo sé	No lo sé	No lo sé	No lo sé	No lo sé	No lo sé	No estoy segura/seguro	No estoy segura/seguro	Desde el sexto mes de vida	No lo sé	No lo sé	No lo sé	No lo sé	No lo sé	No lo sé	No lo sé	No lo sé	No lo sé	No lo sé
191	Femenino	Básico	Primer año	Muy pobre	No	En absoluto		Internet, En la universidad	Bueno	Todas las especies bacterianas que colonizan el tracto gastrointestinal.	Productos metabólicos de bacterias que ejercen efectos positivos sobre la salud del huésped cuando se administran en cantidades adecuadas.	Microorganismos vivos que ejercen efectos positivos sobre la salud del huésped cuando se administran en cantidades adecuadas.	Ingredientes alimentarios no digeribles que estimulan selectivamente el crecimiento o la actividad de la microbiota intestinal.	No lo sé	Verdadero	Verdadero	No lo sé	Verdadero	Verdadero	Verdadero	Verdadero	Verdadero	Verdadero	No lo sé	Verdadero	Verdadero	Verdadero	Verdadero	Verdadero	Verdadero	Verdadero	No lo sé	No lo sé	Verdadero	No lo sé	Verdadero	No estoy segura/seguro	Tanto probióticos como prebióticos	Desde el segundo año de vida	Verdadero	Verdadero	Verdadero	No lo sé	Verdadero	Verdadero	Falso	Verdadero	Verdadero	Verdadero
192	Masculino	Básico	Primer año	Muy bueno	No	Sí, en pequeña o insignificante medida	Si	Internet, En la universidad	Bueno	Bacterias patógenas que normalmente están presentes en el tracto gastrointestinal.	Microorganismos vivos que ejercen efectos positivos sobre la salud del huésped cuando se administran en cantidades adecuadas.	Microorganismos muertos que ejercen efectos positivos sobre la salud del huésped cuando se administran en cantidades adecuadas.	Combinación de probióticos y prebióticos.	No lo sé	No lo sé	No lo sé	No lo sé	No lo sé	No lo sé	No lo sé	No lo sé	No lo sé	No lo sé	No lo sé	No lo sé	No lo sé	No lo sé	No lo sé	No lo sé	No lo sé	No lo sé	No lo sé	No lo sé	No lo sé	No lo sé	No lo sé	No estoy segura/seguro	Tanto probióticos como prebióticos	No estoy segura/seguro	No lo sé	No lo sé	No lo sé	No lo sé	No lo sé	No lo sé	No lo sé	No lo sé	No lo sé	No lo sé
193	Femenino	Básico	Primer año	Bueno	Sí	En absoluto		Internet	Pobre	Bacterias patógenas que normalmente están presentes en el tracto gastrointestinal.	Microorganismos vivos que ejercen efectos positivos sobre la salud del huésped cuando se administran en cantidades adecuadas.	Microorganismos muertos que ejercen efectos positivos sobre la salud del huésped cuando se administran en cantidades adecuadas.	Sinónimo de probióticos.	Verdadero	Verdadero	Falso	Verdadero	Falso	Falso	Verdadero	Falso	Verdadero	Falso	Verdadero	Falso	Falso	Verdadero	Falso	Verdadero	Falso	Falso	Falso	Verdadero	Verdadero	Verdadero	Falso	Solo en el tercer trimestre.	Solo prebióticos	Desde el segundo año de vida	Falso	Verdadero	Falso	Verdadero	Falso	Verdadero	Verdadero	Falso	Verdadero	Falso
194	Femenino	Básico	Primer año	Bueno	No	En absoluto		Internet	Pobre	Todos los microorganismos que colonizan el tracto gastrointestinal.	Microorganismos vivos que ejercen efectos positivos sobre la salud del huésped cuando se administran en cantidades adecuadas.	Microorganismos muertos que ejercen efectos positivos sobre la salud del huésped cuando se administran en cantidades adecuadas.	Combinación de probióticos y prebióticos.	Verdadero	Verdadero	Verdadero	Verdadero	Verdadero	Verdadero	Verdadero	Verdadero	Verdadero	Verdadero	Verdadero	Verdadero	Verdadero	Verdadero	Falso	No lo sé	Falso	No lo sé	No lo sé	Verdadero	Falso	Falso	No lo sé	Durante todo el embarazo.	Tanto probióticos como prebióticos	Desde el nacimiento	Verdadero	Verdadero	Falso	Verdadero	Verdadero	Verdadero	Falso	Verdadero	Verdadero	Verdadero
195	Femenino	Básico	Segundo año	Bueno	No	Sí, en gran medida	033	Internet, En la universidad, De artículos/revistas científicas	Normal	Todos los productos metabólicos de las bacterias del tracto gastrointestinal que ejercen efectos positivos en la salud del ser humano.	Microorganismos vivos que ejercen efectos positivos sobre la salud del huésped cuando se administran en cantidades adecuadas.	Ingredientes alimentarios no digeribles que estimulan selectivamente el crecimiento o la actividad de la microbiota intestinal.	Productos metabólicamente activos de la microbiota intestinal.	No lo sé	No lo sé	Falso	Verdadero	Verdadero	Verdadero	Verdadero	Falso	Verdadero	Verdadero	No lo sé	Verdadero	Verdadero	Verdadero	No lo sé	Falso	Falso	No lo sé	Verdadero	No lo sé	Verdadero	Falso	Falso	En el segundo y tercer trimestre.	No estoy segura/seguro	Desde el sexto mes de vida	Verdadero	Verdadero	Verdadero	Falso	No lo sé	No lo sé	Falso	Falso	No lo sé	No lo sé
196	Femenino	Básico	Primer año	Normal	No	En absoluto		De médicos	Muy pobre	Todos los microorganismos que colonizan el tracto gastrointestinal.	Cualquier microorganismo capaz de adherirse a la mucosa intestinal.	Productos metabólicamente activos de la microbiota intestinal.	Sinónimo de prebióticos.	No lo sé	No lo sé	Falso	Verdadero	Verdadero	Verdadero	Verdadero	Verdadero	Verdadero	Verdadero	Falso	Falso	No lo sé	No lo sé	No lo sé	No lo sé	No lo sé	No lo sé	No lo sé	No lo sé	No lo sé	No lo sé	No lo sé	En el segundo y tercer trimestre.	Solo prebióticos	No estoy segura/seguro	No lo sé	No lo sé	No lo sé	Falso	No lo sé	Falso	No lo sé	Falso	No lo sé	No lo sé
197	Femenino	Básico	Primer año	Normal	No	En absoluto		En la universidad	Muy pobre	Todos los microorganismos que colonizan el tracto gastrointestinal.	Microorganismos vivos que ejercen efectos positivos sobre la salud del huésped cuando se administran en cantidades adecuadas.	Microorganismos vivos que ejercen efectos positivos sobre la salud del huésped cuando se administran en cantidades adecuadas.	Combinación de probióticos y prebióticos.	Falso	No lo sé	Verdadero	No lo sé	Verdadero	No lo sé	Falso	Verdadero	Verdadero	Verdadero	Verdadero	No lo sé	Verdadero	Falso	No lo sé	Verdadero	Verdadero	No lo sé	Falso	Verdadero	Falso	Falso	No lo sé	No se recomienda su uso durante el embarazo.	Solo probióticos	No estoy segura/seguro	Verdadero	No lo sé	Verdadero	Verdadero	Falso	Verdadero	Falso	Verdadero	Verdadero	Falso
198	Femenino	Básico	Primer año	Normal	No	En absoluto		Internet	Normal	Todas las especies bacterianas que colonizan el tracto gastrointestinal.	Productos metabólicos de bacterias que ejercen efectos positivos sobre la salud del huésped cuando se administran en cantidades adecuadas.	Ingredientes alimentarios no digeribles que estimulan selectivamente el crecimiento o la actividad de la microbiota intestinal.	Combinación de probióticos y prebióticos.	No lo sé	Verdadero	No lo sé	No lo sé	Verdadero	No lo sé	Verdadero	No lo sé	Verdadero	Verdadero	Verdadero	Verdadero	No lo sé	Verdadero	No lo sé	Verdadero	Verdadero	No lo sé	Verdadero	No lo sé	No lo sé	No lo sé	No lo sé	No se recomienda su uso durante el embarazo.	Tanto probióticos como prebióticos	No estoy segura/seguro	No lo sé	Verdadero	Verdadero	No lo sé	Verdadero	No lo sé	No lo sé	No lo sé	Verdadero	Verdadero
199	Femenino	Básico	Primer año	Bueno	No	En absoluto		Internet	Normal	Bacterias patógenas que normalmente están presentes en el tracto gastrointestinal.	Microorganismos muertos que ejercen efectos positivos sobre la salud del huésped cuando se administran en cantidades adecuadas.	Microorganismos muertos que ejercen efectos positivos sobre la salud del huésped cuando se administran en cantidades adecuadas.	Ingredientes alimentarios no digeribles que estimulan selectivamente el crecimiento o la actividad de la microbiota intestinal.	Verdadero	Verdadero	No lo sé	Falso	Verdadero	Verdadero	Falso	No lo sé	Verdadero	Falso	Falso	Falso	Verdadero	Falso	Verdadero	Falso	Verdadero	Verdadero	Verdadero	Verdadero	Verdadero	Verdadero	Verdadero	No estoy segura/seguro	Tanto probióticos como prebióticos	Desde el segundo año de vida	Verdadero	Verdadero	Verdadero	Falso	Falso	Falso	Verdadero	Falso	Falso	Verdadero
200	Masculino	Básico	Primer año	Muy bueno	No	Sí, en pequeña o insignificante medida	Biologia celular	Internet, De médicos	Pobre	Todos los microorganismos que colonizan el tracto gastrointestinal.	Microorganismos vivos que ejercen efectos positivos sobre la salud del huésped cuando se administran en cantidades adecuadas.	Microorganismos muertos que ejercen efectos positivos sobre la salud del huésped cuando se administran en cantidades adecuadas.	Ingredientes alimentarios no digeribles que estimulan selectivamente el crecimiento o la actividad de la microbiota intestinal.	No lo sé	Verdadero	Falso	No lo sé	Verdadero	Verdadero	Verdadero	No lo sé	Verdadero	Verdadero	Verdadero	Falso	No lo sé	No lo sé	No lo sé	No lo sé	No lo sé	No lo sé	No lo sé	No lo sé	No lo sé	No lo sé	No lo sé	No estoy segura/seguro	No estoy segura/seguro	No estoy segura/seguro	No lo sé	No lo sé	No lo sé	No lo sé	No lo sé	No lo sé	No lo sé	No lo sé	No lo sé	No lo sé
201	Masculino	Básico	Primer año	Normal	No	Sí, en pequeña o insignificante medida	031	En la universidad, Internet, De artículos/revistas científicas, De médicos	Normal	Todos los microorganismos que colonizan el tracto gastrointestinal.	Cualquier microorganismo capaz de adherirse a la mucosa intestinal.	Microorganismos vivos que ejercen efectos positivos sobre la salud del huésped cuando se administran en cantidades adecuadas.	Sinónimo de prebióticos.	Falso	Verdadero	Verdadero	Verdadero	Verdadero	Verdadero	Falso	Verdadero	Verdadero	Verdadero	Verdadero	Verdadero	No lo sé	No lo sé	Verdadero	No lo sé	No lo sé	Verdadero	No lo sé	No lo sé	No lo sé	Verdadero	No lo sé	No estoy segura/seguro	Solo prebióticos	Desde el nacimiento	No lo sé	Verdadero	Verdadero	Verdadero	No lo sé	No lo sé	Falso	Verdadero	No lo sé	No lo sé
202	Masculino	Básico	Primer año	Normal	Sí	En absoluto		De amigos/familiares/ vecinos, De artículos/revistas científicas	Pobre	Todos los microorganismos que colonizan el tracto gastrointestinal.	Microorganismos vivos que ejercen efectos positivos sobre la salud del huésped cuando se administran en cantidades adecuadas.	Ingredientes alimentarios no digeribles que estimulan selectivamente el crecimiento o la actividad de la microbiota intestinal.	Combinación de probióticos y prebióticos.	Falso	Falso	Falso	Falso	Verdadero	Falso	Verdadero	Verdadero	Falso	Verdadero	Falso	Verdadero	Verdadero	Verdadero	Verdadero	Verdadero	Falso	Falso	Verdadero	Verdadero	Falso	Falso	Falso	En el segundo y tercer trimestre.	Solo probióticos	No estoy segura/seguro	Falso	Verdadero	Verdadero	Verdadero	Verdadero	No lo sé	Verdadero	Verdadero	Falso	Falso
203	Masculino	Básico	Primer año	Normal	No	En absoluto		Internet	Pobre	Todos los productos metabólicos de las bacterias del tracto gastrointestinal que ejercen efectos positivos en la salud del ser humano.	Cualquier microorganismo administrado en forma de alimento o suplementos.	Microorganismos vivos que ejercen efectos positivos sobre la salud del huésped cuando se administran en cantidades adecuadas.	Productos metabólicamente activos de la microbiota intestinal.	Verdadero	Verdadero	Verdadero	Verdadero	Verdadero	Verdadero	Verdadero	Verdadero	Verdadero	Verdadero	Verdadero	No lo sé	No lo sé	No lo sé	No lo sé	No lo sé	No lo sé	No lo sé	No lo sé	No lo sé	No lo sé	No lo sé	No lo sé	No estoy segura/seguro	No estoy segura/seguro	No estoy segura/seguro	No lo sé	No lo sé	No lo sé	No lo sé	No lo sé	No lo sé	No lo sé	No lo sé	No lo sé	No lo sé
204	Femenino	Intermedio	Tercer año	Bueno	No	Sí, en pequeña o insignificante medida	Sí	En la universidad	Pobre	Todos los microorganismos que colonizan el tracto gastrointestinal.	Productos metabólicos de bacterias que ejercen efectos positivos sobre la salud del huésped cuando se administran en cantidades adecuadas.	Microorganismos muertos que ejercen efectos positivos sobre la salud del huésped cuando se administran en cantidades adecuadas.	Ingredientes alimentarios no digeribles que estimulan selectivamente el crecimiento o la actividad de la microbiota intestinal.	No lo sé	Verdadero	Verdadero	Verdadero	Verdadero	Verdadero	Verdadero	Verdadero	No lo sé	Verdadero	Verdadero	Verdadero	Verdadero	Verdadero	Verdadero	Verdadero	No lo sé	No lo sé	No lo sé	Verdadero	Verdadero	Verdadero	No lo sé	No estoy segura/seguro	No estoy segura/seguro	No estoy segura/seguro	Verdadero	No lo sé	Verdadero	Verdadero	Verdadero	No lo sé	Verdadero	No lo sé	No lo sé	Verdadero
205	Femenino	Avanzado	Quinto año	Muy bueno	No	En absoluto		De artículos/revistas científicas	Bueno	Todos los microorganismos que colonizan el tracto gastrointestinal.	Productos metabólicos de bacterias que ejercen efectos positivos sobre la salud del huésped cuando se administran en cantidades adecuadas.	Ingredientes alimentarios no digeribles que estimulan selectivamente el crecimiento o la actividad de la microbiota intestinal.	Combinación de probióticos y prebióticos.	Verdadero	Verdadero	Verdadero	Verdadero	Verdadero	Verdadero	Verdadero	Verdadero	Verdadero	Verdadero	Verdadero	Verdadero	Verdadero	Verdadero	Falso	Verdadero	Verdadero	Verdadero	Verdadero	Verdadero	Verdadero	Verdadero	Verdadero	Durante todo el embarazo.	Tanto probióticos como prebióticos	Desde el nacimiento	Verdadero	Verdadero	Verdadero	Falso	Verdadero	Verdadero	Verdadero	Verdadero	Verdadero	Verdadero
206	Femenino	Intermedio	Tercer año	Bueno	No	En absoluto		De amigos/familiares/ vecinos, De farmacéuticos (en la farmacia), Internet, De médicos, En la universidad	Pobre	Bacterias patógenas que normalmente están presentes en el tracto gastrointestinal.	Microorganismos vivos que ejercen efectos positivos sobre la salud del huésped cuando se administran en cantidades adecuadas.	Microorganismos vivos que ejercen efectos positivos sobre la salud del huésped cuando se administran en cantidades adecuadas.	Ingredientes alimentarios no digeribles que estimulan selectivamente el crecimiento o la actividad de la microbiota intestinal.	No lo sé	Verdadero	Verdadero	Verdadero	Verdadero	Verdadero	Verdadero	Verdadero	Verdadero	Verdadero	Verdadero	Verdadero	Verdadero	Verdadero	Verdadero	Falso	No lo sé	Verdadero	Verdadero	No lo sé	No lo sé	No lo sé	Verdadero	No estoy segura/seguro	Tanto probióticos como prebióticos	No estoy segura/seguro	Verdadero	Verdadero	Verdadero	Verdadero	Verdadero	No lo sé	Verdadero	Verdadero	Verdadero	Verdadero
207	Femenino	Intermedio	Tercer año	Bueno	Sí	En absoluto		Internet, De artículos/revistas científicas, De médicos, De amigos/familiares/ vecinos, En la universidad	Normal	Todos los microorganismos que colonizan el tracto gastrointestinal.	Microorganismos vivos que ejercen efectos positivos sobre la salud del huésped cuando se administran en cantidades adecuadas.	Ingredientes alimentarios no digeribles que estimulan selectivamente el crecimiento o la actividad de la microbiota intestinal.	Combinación de probióticos y prebióticos.	No lo sé	No lo sé	No lo sé	No lo sé	No lo sé	No lo sé	No lo sé	No lo sé	No lo sé	No lo sé	No lo sé	No lo sé	No lo sé	No lo sé	No lo sé	No lo sé	No lo sé	No lo sé	No lo sé	No lo sé	No lo sé	No lo sé	No lo sé	Durante todo el embarazo.	Tanto probióticos como prebióticos	Desde el nacimiento	No lo sé	No lo sé	No lo sé	No lo sé	No lo sé	No lo sé	No lo sé	No lo sé	No lo sé	No lo sé
208	Femenino	Intermedio	Tercer año	Normal	No	En absoluto		De médicos, En la universidad, De artículos/revistas científicas	Normal	Todas las especies bacterianas que colonizan el tracto gastrointestinal.	Microorganismos vivos que ejercen efectos positivos sobre la salud del huésped cuando se administran en cantidades adecuadas.	Ingredientes alimentarios no digeribles que estimulan selectivamente el crecimiento o la actividad de la microbiota intestinal.	Combinación de probióticos y prebióticos.	Verdadero	Verdadero	Verdadero	Verdadero	Verdadero	Verdadero	Falso	Verdadero	Verdadero	Verdadero	Verdadero	Verdadero	Verdadero	Verdadero	Verdadero	Falso	No lo sé	Falso	Verdadero	No lo sé	No lo sé	Verdadero	No lo sé	No estoy segura/seguro	Tanto probióticos como prebióticos	No estoy segura/seguro	Verdadero	No lo sé	No lo sé	No lo sé	No lo sé	No lo sé	Verdadero	Verdadero	Verdadero	No lo sé
209	Femenino	Intermedio	Tercer año	Muy bueno	No	En absoluto		no	Normal	Bacterias patógenas que normalmente están presentes en el tracto gastrointestinal.	Cualquier microorganismo administrado en forma de alimento o suplementos.	Microorganismos vivos que ejercen efectos positivos sobre la salud del huésped cuando se administran en cantidades adecuadas.	Combinación de probióticos y prebióticos.	No lo sé	Verdadero	Falso	Verdadero	Verdadero	No lo sé	Verdadero	No lo sé	Verdadero	Verdadero	Verdadero	Verdadero	Verdadero	Verdadero	Verdadero	No lo sé	Verdadero	Falso	Verdadero	Falso	No lo sé	Falso	No lo sé	No se recomienda su uso durante el embarazo.	Tanto probióticos como prebióticos	Desde el sexto mes de vida	No lo sé	Verdadero	Verdadero	Falso	Verdadero	No lo sé	Falso	Verdadero	Verdadero	Verdadero
210	Femenino	Intermedio	Tercer año	Normal	Sí	En absoluto		En la universidad, De médicos, De artículos/revistas científicas, De amigos/familiares/ vecinos	Bueno	Todos los microorganismos que colonizan el tracto gastrointestinal.	Microorganismos vivos que ejercen efectos positivos sobre la salud del huésped cuando se administran en cantidades adecuadas.	Microorganismos muertos que ejercen efectos positivos sobre la salud del huésped cuando se administran en cantidades adecuadas.	Combinación de probióticos y prebióticos.	Verdadero	Verdadero	Verdadero	Verdadero	Verdadero	Verdadero	Verdadero	Verdadero	Verdadero	Verdadero	Verdadero	Verdadero	Verdadero	Verdadero	Verdadero	Verdadero	Verdadero	No lo sé	No lo sé	Falso	Falso	No lo sé	No lo sé	No estoy segura/seguro	Tanto probióticos como prebióticos	Desde el segundo año de vida	Verdadero	Verdadero	Verdadero	Falso	No lo sé	Verdadero	Falso	Verdadero	Verdadero	Verdadero
211	Femenino	Intermedio	Tercer año	Normal	Sí	Sí, en pequeña o insignificante medida	Biología Celular	En la universidad, Internet	Pobre	Todos los microorganismos que colonizan el tracto gastrointestinal.	Microorganismos vivos que ejercen efectos positivos sobre la salud del huésped cuando se administran en cantidades adecuadas.	Ingredientes alimentarios no digeribles que estimulan selectivamente el crecimiento o la actividad de la microbiota intestinal.	Combinación de probióticos y prebióticos.	No lo sé	No lo sé	Falso	Verdadero	Verdadero	No lo sé	No lo sé	Verdadero	Verdadero	Verdadero	No lo sé	Falso	No lo sé	No lo sé	Verdadero	No lo sé	No lo sé	No lo sé	No lo sé	No lo sé	No lo sé	No lo sé	No lo sé	No se recomienda su uso durante el embarazo.	No estoy segura/seguro	Desde el segundo año de vida	Verdadero	Verdadero	Verdadero	Verdadero	No lo sé	No lo sé	No lo sé	Verdadero	No lo sé	No lo sé
212	Femenino	Intermedio	Tercer año	Normal	Sí	En absoluto		De médicos	Bueno	Todos los microorganismos que colonizan el tracto gastrointestinal.	Microorganismos vivos que ejercen efectos positivos sobre la salud del huésped cuando se administran en cantidades adecuadas.	Ingredientes alimentarios no digeribles que estimulan selectivamente el crecimiento o la actividad de la microbiota intestinal.	Combinación de probióticos y prebióticos.	Verdadero	Verdadero	No lo sé	No lo sé	Verdadero	Verdadero	Verdadero	Verdadero	Verdadero	No lo sé	No lo sé	Verdadero	No lo sé	No lo sé	No lo sé	No lo sé	No lo sé	No lo sé	No lo sé	No lo sé	No lo sé	No lo sé	No lo sé	Durante todo el embarazo.	Tanto probióticos como prebióticos	No estoy segura/seguro	No lo sé	No lo sé	No lo sé	No lo sé	No lo sé	No lo sé	No lo sé	No lo sé	No lo sé	Falso
213	Masculino	Intermedio	Tercer año	Bueno	Sí	Sí, en gran medida	Microbiología, Nutrición.	Internet, En la universidad, De artículos/revistas científicas, De médicos	Bueno	Todas las especies bacterianas que colonizan el tracto gastrointestinal.	Microorganismos vivos que ejercen efectos positivos sobre la salud del huésped cuando se administran en cantidades adecuadas.	Ingredientes alimentarios no digeribles que estimulan selectivamente el crecimiento o la actividad de la microbiota intestinal.	Combinación de probióticos y prebióticos.	Verdadero	Verdadero	Verdadero	Verdadero	Verdadero	No lo sé	No lo sé	Verdadero	Verdadero	Verdadero	Verdadero	Verdadero	Verdadero	Verdadero	Falso	Verdadero	Falso	Verdadero	Verdadero	No lo sé	Falso	Falso	Falso	No estoy segura/seguro	Tanto probióticos como prebióticos	Desde el sexto mes de vida	Verdadero	Verdadero	Verdadero	Verdadero	Verdadero	Verdadero	Falso	Verdadero	Verdadero	Verdadero
214	Femenino	Intermedio	Tercer año	Bueno	No	En absoluto		De médicos	Normal	Todos los microorganismos que colonizan el tracto gastrointestinal.	Microorganismos vivos que ejercen efectos positivos sobre la salud del huésped cuando se administran en cantidades adecuadas.	Ingredientes alimentarios no digeribles que estimulan selectivamente el crecimiento o la actividad de la microbiota intestinal.	Combinación de probióticos y prebióticos.	Verdadero	No lo sé	No lo sé	Verdadero	Verdadero	Verdadero	Falso	Verdadero	No lo sé	Verdadero	No lo sé	No lo sé	Verdadero	No lo sé	No lo sé	No lo sé	No lo sé	No lo sé	Verdadero	Verdadero	No lo sé	No lo sé	No lo sé	No estoy segura/seguro	Tanto probióticos como prebióticos	No estoy segura/seguro	No lo sé	No lo sé	No lo sé	No lo sé	No lo sé	No lo sé	No lo sé	No lo sé	No lo sé	No lo sé
215	Masculino	Básico	Segundo año	Bueno	Sí	En absoluto		En la universidad	Normal	Todos los microorganismos que colonizan el tracto gastrointestinal.	Microorganismos vivos que ejercen efectos positivos sobre la salud del huésped cuando se administran en cantidades adecuadas.	Ingredientes alimentarios no digeribles que estimulan selectivamente el crecimiento o la actividad de la microbiota intestinal.	Combinación de probióticos y prebióticos.	Verdadero	Verdadero	Verdadero	Verdadero	Verdadero	Verdadero	Verdadero	No lo sé	No lo sé	Verdadero	Verdadero	No lo sé	No lo sé	No lo sé	No lo sé	Verdadero	No lo sé	Verdadero	No lo sé	No lo sé	No lo sé	No lo sé	No lo sé	Durante todo el embarazo.	Tanto probióticos como prebióticos	Desde el nacimiento	Verdadero	Verdadero	Verdadero	Falso	Falso	Verdadero	No lo sé	No lo sé	Verdadero	No lo sé
216	Femenino	Intermedio	Tercer año	Muy bueno	No	Sí, en gran medida	Si, porque es un tema muy importante de aprender	Internet	Normal	Todos los productos metabólicos de las bacterias del tracto gastrointestinal que ejercen efectos positivos en la salud del ser humano.	Microorganismos vivos que ejercen efectos positivos sobre la salud del huésped cuando se administran en cantidades adecuadas.	Microorganismos muertos que ejercen efectos positivos sobre la salud del huésped cuando se administran en cantidades adecuadas.	Ingredientes alimentarios no digeribles que estimulan selectivamente el crecimiento o la actividad de la microbiota intestinal.	No lo sé	Falso	Falso	Verdadero	Verdadero	Falso	Falso	Verdadero	Verdadero	Verdadero	Falso	No lo sé	No lo sé	No lo sé	No lo sé	No lo sé	No lo sé	No lo sé	No lo sé	No lo sé	No lo sé	No lo sé	No lo sé	No estoy segura/seguro	Solo probióticos	Desde el nacimiento	Falso	No lo sé	Verdadero	Verdadero	Verdadero	No lo sé	Falso	No lo sé	No lo sé	No lo sé
217	Femenino	Básico	Segundo año	Normal	No	En absoluto		En la universidad, Internet	Pobre	Todas las especies bacterianas que colonizan el tracto gastrointestinal.	Cualquier microorganismo administrado en forma de alimento o suplementos.	Ingredientes alimentarios no digeribles que estimulan selectivamente el crecimiento o la actividad de la microbiota intestinal.	Combinación de probióticos y prebióticos.	No lo sé	Verdadero	Verdadero	Verdadero	Verdadero	Verdadero	Verdadero	Verdadero	Verdadero	Verdadero	Verdadero	Verdadero	No lo sé	No lo sé	No lo sé	No lo sé	Verdadero	No lo sé	No lo sé	No lo sé	No lo sé	No lo sé	No lo sé	No estoy segura/seguro	Tanto probióticos como prebióticos	Desde el nacimiento	No lo sé	Verdadero	Verdadero	No lo sé	No lo sé	No lo sé	No lo sé	Falso	No lo sé	Verdadero
218	Masculino	Avanzado	Quinto año	Bueno	No	Sí, en gran medida	Microbiología, infectologia	En la universidad	Bueno	Todos los microorganismos que colonizan el tracto gastrointestinal.	Microorganismos vivos que ejercen efectos positivos sobre la salud del huésped cuando se administran en cantidades adecuadas.	Ingredientes alimentarios no digeribles que estimulan selectivamente el crecimiento o la actividad de la microbiota intestinal.	Combinación de probióticos y prebióticos.	Verdadero	Verdadero	No lo sé	Verdadero	No lo sé	No lo sé	Verdadero	Verdadero	Verdadero	Verdadero	No lo sé	No lo sé	Verdadero	Verdadero	No lo sé	No lo sé	No lo sé	No lo sé	Verdadero	No lo sé	No lo sé	No lo sé	Verdadero	En el segundo y tercer trimestre.	Tanto probióticos como prebióticos	No estoy segura/seguro	Verdadero	Verdadero	Verdadero	Verdadero	Verdadero	Verdadero	Falso	Verdadero	Verdadero	Verdadero
219	Femenino	Avanzado	Quinto año	Muy pobre	No	En absoluto		En la universidad, Internet	Muy pobre	Todas las especies bacterianas que colonizan el tracto gastrointestinal.	Microorganismos vivos que ejercen efectos positivos sobre la salud del huésped cuando se administran en cantidades adecuadas.	Microorganismos muertos que ejercen efectos positivos sobre la salud del huésped cuando se administran en cantidades adecuadas.	Combinación de probióticos y prebióticos.	Verdadero	Verdadero	Falso	Verdadero	Verdadero	Verdadero	Verdadero	Verdadero	Verdadero	Verdadero	Verdadero	Verdadero	Verdadero	No lo sé	Falso	No lo sé	Verdadero	No lo sé	No lo sé	No lo sé	Verdadero	Verdadero	Falso	No se recomienda su uso durante el embarazo.	Ni probióticos ni prebióticos	No estoy segura/seguro	Verdadero	No lo sé	Verdadero	No lo sé	No lo sé	No lo sé	No lo sé	Verdadero	Verdadero	Verdadero
220	Femenino	Avanzado	Quinto año	Normal	No	Sí, en pequeña o insignificante medida	En gastroenterología e infectología	De amigos/familiares/ vecinos, De médicos, De artículos/revistas científicas, Internet	Normal	Todos los microorganismos que colonizan el tracto gastrointestinal.	Microorganismos vivos que ejercen efectos positivos sobre la salud del huésped cuando se administran en cantidades adecuadas.	Ingredientes alimentarios no digeribles que estimulan selectivamente el crecimiento o la actividad de la microbiota intestinal.	Combinación de probióticos y prebióticos.	Verdadero	Verdadero	Verdadero	Verdadero	Verdadero	Verdadero	Verdadero	Verdadero	Verdadero	Verdadero	Verdadero	Verdadero	Verdadero	Verdadero	Falso	Verdadero	Falso	No lo sé	No lo sé	Verdadero	No lo sé	Falso	No lo sé	No estoy segura/seguro	Solo probióticos	No estoy segura/seguro	No lo sé	Verdadero	No lo sé	Verdadero	Verdadero	Verdadero	No lo sé	Verdadero	No lo sé	No lo sé
221	Masculino	Avanzado	Quinto año	Bueno	No	Sí, en pequeña o insignificante medida	Microbiología	De artículos/revistas científicas	Normal	Todas las especies bacterianas que colonizan el tracto gastrointestinal.	Microorganismos vivos que ejercen efectos positivos sobre la salud del huésped cuando se administran en cantidades adecuadas.	Ingredientes alimentarios no digeribles que estimulan selectivamente el crecimiento o la actividad de la microbiota intestinal.	Combinación de probióticos y prebióticos.	Verdadero	No lo sé	No lo sé	Verdadero	Verdadero	Verdadero	No lo sé	No lo sé	Verdadero	Verdadero	No lo sé	Verdadero	No lo sé	No lo sé	No lo sé	Verdadero	Verdadero	Verdadero	No lo sé	Verdadero	Falso	Falso	Verdadero	No estoy segura/seguro	No estoy segura/seguro	No estoy segura/seguro	No lo sé	Verdadero	Verdadero	Verdadero	No lo sé	No lo sé	Falso	Verdadero	Verdadero	Verdadero
222	Masculino	Avanzado	Quinto año	Bueno	No	Sí, en pequeña o insignificante medida	Microbiología	En la universidad, De artículos/revistas científicas	Pobre	Todos los microorganismos que colonizan el tracto gastrointestinal.	Microorganismos vivos que ejercen efectos positivos sobre la salud del huésped cuando se administran en cantidades adecuadas.	Ingredientes alimentarios no digeribles que estimulan selectivamente el crecimiento o la actividad de la microbiota intestinal.	Combinación de probióticos y prebióticos.	Verdadero	Verdadero	Verdadero	Verdadero	Verdadero	Verdadero	Verdadero	Verdadero	Verdadero	Verdadero	Verdadero	Verdadero	Verdadero	Verdadero	Falso	No lo sé	Falso	Verdadero	Verdadero	Falso	Falso	Falso	Verdadero	No estoy segura/seguro	Tanto probióticos como prebióticos	No estoy segura/seguro	No lo sé	Verdadero	Verdadero	Verdadero	No lo sé	Verdadero	Falso	No lo sé	Verdadero	Verdadero
223	Femenino	Avanzado	Quinto año	Normal	Sí	Sí, en pequeña o insignificante medida	Microbiología, Bologia molecular y celular	De artículos/revistas científicas, De médicos, Internet, En la universidad	Normal	Todos los microorganismos que colonizan el tracto gastrointestinal.	Productos metabólicos de bacterias que ejercen efectos positivos sobre la salud del huésped cuando se administran en cantidades adecuadas.	Ingredientes alimentarios no digeribles que estimulan selectivamente el crecimiento o la actividad de la microbiota intestinal.	Combinación de probióticos y prebióticos.	Falso	Verdadero	No lo sé	Verdadero	Verdadero	Verdadero	Verdadero	Verdadero	Verdadero	Verdadero	Verdadero	Falso	Verdadero	Verdadero	Falso	Falso	Falso	Verdadero	Falso	Falso	Falso	Falso	No lo sé	No estoy segura/seguro	Tanto probióticos como prebióticos	Desde el sexto mes de vida	No lo sé	Verdadero	Verdadero	Verdadero	No lo sé	No lo sé	Falso	Verdadero	No lo sé	No lo sé
224	Femenino	Avanzado	Quinto año	Pobre	No	Sí, en pequeña o insignificante medida	No ha sido en un curso en específico pero se no ha hablado de ellos de manera superficial	De artículos/revistas científicas	Muy pobre	Todos los productos metabólicos de las bacterias del tracto gastrointestinal que ejercen efectos positivos en la salud del ser humano.	Microorganismos vivos que ejercen efectos positivos sobre la salud del huésped cuando se administran en cantidades adecuadas.	Ingredientes alimentarios no digeribles que estimulan selectivamente el crecimiento o la actividad de la microbiota intestinal.	Productos metabólicamente activos de la microbiota intestinal.	Verdadero	Verdadero	Verdadero	Verdadero	Verdadero	No lo sé	Falso	Verdadero	Verdadero	Verdadero	No lo sé	Falso	Verdadero	Verdadero	Verdadero	Falso	Falso	Verdadero	Verdadero	Verdadero	Falso	Falso	Falso	No se recomienda su uso durante el embarazo.	Solo prebióticos	Desde el sexto mes de vida	Verdadero	Verdadero	Verdadero	Verdadero	Falso	Verdadero	Falso	Falso	Verdadero	Verdadero
225	Femenino	Avanzado	Quinto año	Pobre	No	Sí, en gran medida	Infectología	De médicos, De artículos/revistas científicas, En la universidad	Normal	Todos los microorganismos que colonizan el tracto gastrointestinal.	Microorganismos vivos que ejercen efectos positivos sobre la salud del huésped cuando se administran en cantidades adecuadas.	Ingredientes alimentarios no digeribles que estimulan selectivamente el crecimiento o la actividad de la microbiota intestinal.	Combinación de probióticos y prebióticos.	Verdadero	Verdadero	Verdadero	Verdadero	Verdadero	Verdadero	Verdadero	No lo sé	Verdadero	Verdadero	No lo sé	Verdadero	Verdadero	Verdadero	Falso	Falso	Falso	No lo sé	Verdadero	No lo sé	No lo sé	No lo sé	Falso	En el segundo y tercer trimestre.	Solo probióticos	No estoy segura/seguro	Verdadero	Verdadero	Falso	Falso	No lo sé	No lo sé	No lo sé	Verdadero	Verdadero	Verdadero
226	Masculino	Avanzado	Quinto año	Normal	No	Sí, en pequeña o insignificante medida	Terapeutica, Modulo digestivo, modulo respiratorio	De médicos, En la universidad	Normal	Todos los microorganismos que colonizan el tracto gastrointestinal.	Microorganismos vivos que ejercen efectos positivos sobre la salud del huésped cuando se administran en cantidades adecuadas.	Ingredientes alimentarios no digeribles que estimulan selectivamente el crecimiento o la actividad de la microbiota intestinal.	Combinación de probióticos y prebióticos.	Verdadero	Verdadero	Verdadero	Verdadero	Verdadero	Verdadero	Verdadero	Verdadero	Verdadero	Verdadero	Verdadero	Verdadero	Verdadero	Verdadero	Falso	Verdadero	Falso	Verdadero	No lo sé	Falso	Falso	Falso	Verdadero	No estoy segura/seguro	Tanto probióticos como prebióticos	No estoy segura/seguro	No lo sé	Verdadero	Verdadero	Verdadero	No lo sé	No lo sé	No lo sé	No lo sé	Verdadero	Verdadero
227	Femenino	Intermedio	Tercer año	Bueno	No	Sí, en pequeña o insignificante medida	Mi pediatra me lo ha mencionado pero no en detalle, solo por encima	De médicos	Muy pobre	Todos los productos metabólicos de las bacterias del tracto gastrointestinal que ejercen efectos positivos en la salud del ser humano.	Microorganismos muertos que ejercen efectos positivos sobre la salud del huésped cuando se administran en cantidades adecuadas.	Microorganismos vivos que ejercen efectos positivos sobre la salud del huésped cuando se administran en cantidades adecuadas.	Ingredientes alimentarios no digeribles que estimulan selectivamente el crecimiento o la actividad de la microbiota intestinal.	No lo sé	No lo sé	No lo sé	No lo sé	Verdadero	Verdadero	Verdadero	Verdadero	Verdadero	Verdadero	Verdadero	No lo sé	No lo sé	No lo sé	No lo sé	No lo sé	No lo sé	No lo sé	No lo sé	No lo sé	No lo sé	No lo sé	No lo sé	En el segundo y tercer trimestre.	No estoy segura/seguro	Desde el sexto mes de vida	No lo sé	Verdadero	Verdadero	Verdadero	Verdadero	No lo sé	No lo sé	Verdadero	Verdadero	Verdadero
228	Femenino	Intermedio	Tercer año	Pobre	No	Sí, en gran medida	Primer año, segundo semestre	En la universidad	Pobre	Bacterias patógenas que normalmente están presentes en el tracto gastrointestinal.	Microorganismos vivos que ejercen efectos positivos sobre la salud del huésped cuando se administran en cantidades adecuadas.	Microorganismos vivos que ejercen efectos positivos sobre la salud del huésped cuando se administran en cantidades adecuadas.	Ingredientes alimentarios no digeribles que estimulan selectivamente el crecimiento o la actividad de la microbiota intestinal.	Verdadero	Verdadero	Falso	Falso	Falso	Verdadero	Falso	Verdadero	Falso	Verdadero	Falso	Falso	Verdadero	Falso	Falso	Verdadero	Verdadero	Verdadero	Falso	Verdadero	Verdadero	Verdadero	Falso	Solo en el tercer trimestre.	No estoy segura/seguro	Desde el sexto mes de vida	Verdadero	Verdadero	Falso	Falso	Verdadero	Verdadero	Falso	Verdadero	No lo sé	No lo sé
229	Femenino	Básico	Segundo año	Normal	No	Sí, en pequeña o insignificante medida	Biología celular e inmunología	En la universidad	Normal	Todos los productos metabólicos de las bacterias del tracto gastrointestinal que ejercen efectos positivos en la salud del ser humano.	Microorganismos muertos que ejercen efectos positivos sobre la salud del huésped cuando se administran en cantidades adecuadas.	Microorganismos vivos que ejercen efectos positivos sobre la salud del huésped cuando se administran en cantidades adecuadas.	Combinación de probióticos y prebióticos.	Verdadero	Verdadero	Verdadero	Verdadero	Verdadero	Verdadero	Verdadero	Verdadero	Verdadero	Verdadero	No lo sé	No lo sé	Verdadero	No lo sé	No lo sé	No lo sé	No lo sé	No lo sé	No lo sé	No lo sé	No lo sé	No lo sé	No lo sé	No estoy segura/seguro	Tanto probióticos como prebióticos	No estoy segura/seguro	Verdadero	No lo sé	Verdadero	Verdadero	No lo sé	No lo sé	No lo sé	Verdadero	Verdadero	Verdadero
230	Femenino	Intermedio	Tercer año	Bueno	No	En absoluto		Internet	Pobre	Sinónimo de probióticos	Productos metabólicos de bacterias que ejercen efectos positivos sobre la salud del huésped cuando se administran en cantidades adecuadas.	Microorganismos muertos que ejercen efectos positivos sobre la salud del huésped cuando se administran en cantidades adecuadas.	Productos metabólicamente activos de la microbiota intestinal.	Falso	Verdadero	Verdadero	Verdadero	Verdadero	Verdadero	Verdadero	Verdadero	Verdadero	Falso	Verdadero	Falso	Falso	Falso	Falso	Verdadero	Falso	Falso	Verdadero	Verdadero	Verdadero	Falso	Falso	No se recomienda su uso durante el embarazo.	Tanto probióticos como prebióticos	Desde el nacimiento	Falso	Falso	Falso	Verdadero	Falso	Falso	Falso	Falso	Verdadero	Verdadero
231	Femenino	Básico	Segundo año	Bueno	No	En absoluto		De médicos, Internet	Pobre	Todos los microorganismos que colonizan el tracto gastrointestinal.	Productos metabólicos de bacterias que ejercen efectos positivos sobre la salud del huésped cuando se administran en cantidades adecuadas.	Microorganismos vivos que ejercen efectos positivos sobre la salud del huésped cuando se administran en cantidades adecuadas.	Sinónimo de probióticos.	Verdadero	Verdadero	Falso	Falso	Verdadero	Verdadero	Falso	Verdadero	Verdadero	Verdadero	Falso	Verdadero	Falso	Verdadero	Verdadero	Verdadero	Falso	Verdadero	Verdadero	Verdadero	Verdadero	No lo sé	Verdadero	Solo en el tercer trimestre.	No estoy segura/seguro	Desde el segundo año de vida	Falso	Verdadero	Verdadero	Verdadero	Verdadero	Verdadero	Falso	Falso	Falso	Verdadero
232	Femenino	Básico	Segundo año	Normal	No	En absoluto		En la universidad	Bueno	Todos los microorganismos que colonizan el tracto gastrointestinal.	Microorganismos vivos que ejercen efectos positivos sobre la salud del huésped cuando se administran en cantidades adecuadas.	Ingredientes alimentarios no digeribles que estimulan selectivamente el crecimiento o la actividad de la microbiota intestinal.	Combinación de probióticos y prebióticos.	Verdadero	Verdadero	Verdadero	Verdadero	Verdadero	Verdadero	Verdadero	Verdadero	Verdadero	Verdadero	Verdadero	Verdadero	Verdadero	Verdadero	Verdadero	Verdadero	Falso	Falso	Falso	Verdadero	Verdadero	Verdadero	Verdadero	Durante todo el embarazo.	Tanto probióticos como prebióticos	Desde el nacimiento	Verdadero	Verdadero	Verdadero	Verdadero	Verdadero	Verdadero	Falso	Verdadero	Falso	Verdadero
233	Femenino	Intermedio	Tercer año	Normal	No	En absoluto		Internet, De farmacéuticos (en la farmacia)	Normal	Todos los microorganismos que colonizan el tracto gastrointestinal.	Microorganismos vivos que ejercen efectos positivos sobre la salud del huésped cuando se administran en cantidades adecuadas.	Ingredientes alimentarios no digeribles que estimulan selectivamente el crecimiento o la actividad de la microbiota intestinal.	Combinación de probióticos y prebióticos.	No lo sé	Verdadero	No lo sé	Verdadero	Verdadero	Verdadero	No lo sé	Verdadero	Verdadero	No lo sé	Verdadero	Verdadero	Verdadero	Verdadero	Falso	Verdadero	Falso	Verdadero	Verdadero	Falso	Falso	Falso	Verdadero	Durante todo el embarazo.	Tanto probióticos como prebióticos	Desde el nacimiento	Verdadero	Verdadero	Verdadero	Verdadero	Verdadero	Verdadero	Falso	Verdadero	Verdadero	Verdadero
234	Femenino	Básico	Segundo año	Normal	No	En absoluto		Internet, En la universidad, De amigos/familiares/ vecinos, De artículos/revistas científicas, De médicos	Normal	Todos los microorganismos que colonizan el tracto gastrointestinal.	Microorganismos vivos que ejercen efectos positivos sobre la salud del huésped cuando se administran en cantidades adecuadas.	Ingredientes alimentarios no digeribles que estimulan selectivamente el crecimiento o la actividad de la microbiota intestinal.	Combinación de probióticos y prebióticos.	Verdadero	No lo sé	No lo sé	Falso	Verdadero	No lo sé	Verdadero	Verdadero	Verdadero	Verdadero	No lo sé	No lo sé	No lo sé	No lo sé	No lo sé	Verdadero	No lo sé	No lo sé	No lo sé	No lo sé	No lo sé	No lo sé	Verdadero	No estoy segura/seguro	No estoy segura/seguro	No estoy segura/seguro	No lo sé	Verdadero	Verdadero	Verdadero	No lo sé	Verdadero	No lo sé	Verdadero	No lo sé	No lo sé
235	Femenino	Intermedio	Tercer año	Bueno	No	En absoluto		En la universidad, Internet	Normal	Todos los microorganismos que colonizan el tracto gastrointestinal.	Microorganismos vivos que ejercen efectos positivos sobre la salud del huésped cuando se administran en cantidades adecuadas.	Ingredientes alimentarios no digeribles que estimulan selectivamente el crecimiento o la actividad de la microbiota intestinal.	Combinación de probióticos y prebióticos.	Verdadero	Verdadero	No lo sé	Verdadero	Verdadero	Falso	Falso	Falso	Verdadero	Verdadero	No lo sé	Verdadero	Verdadero	Verdadero	Falso	Verdadero	Falso	Verdadero	Verdadero	Verdadero	Falso	Falso	Verdadero	No estoy segura/seguro	No estoy segura/seguro	Desde el nacimiento	Verdadero	Verdadero	Verdadero	No lo sé	Verdadero	No lo sé	No lo sé	Verdadero	No lo sé	No lo sé
236	Masculino	Básico	Segundo año	Bueno	No	En absoluto		En la universidad	Normal	Todos los microorganismos que colonizan el tracto gastrointestinal.	Productos metabólicos de bacterias que ejercen efectos positivos sobre la salud del huésped cuando se administran en cantidades adecuadas.	Microorganismos muertos que ejercen efectos positivos sobre la salud del huésped cuando se administran en cantidades adecuadas.	Combinación de probióticos y prebióticos.	Falso	Verdadero	Falso	Verdadero	Verdadero	No lo sé	Verdadero	Verdadero	Verdadero	Verdadero	Falso	Verdadero	Verdadero	Verdadero	Verdadero	No lo sé	Falso	Falso	Falso	No lo sé	Falso	Falso	Verdadero	No estoy segura/seguro	Tanto probióticos como prebióticos	Desde el sexto mes de vida	Verdadero	Verdadero	Verdadero	Falso	Falso	Verdadero	Falso	Falso	No lo sé	No lo sé
237	Masculino	Intermedio	Tercer año	Bueno	No	Sí, en gran medida	Medicina en la clase de biología celular	En la universidad, De médicos	Bueno	Todos los microorganismos que colonizan el tracto gastrointestinal.	Productos metabólicos de bacterias que ejercen efectos positivos sobre la salud del huésped cuando se administran en cantidades adecuadas.	Ingredientes alimentarios no digeribles que estimulan selectivamente el crecimiento o la actividad de la microbiota intestinal.	Combinación de probióticos y prebióticos.	Falso	Verdadero	Verdadero	Verdadero	Falso	No lo sé	No lo sé	Verdadero	Verdadero	Verdadero	Falso	Verdadero	Verdadero	Verdadero	No lo sé	Falso	Verdadero	Verdadero	Falso	No lo sé	Falso	Falso	No lo sé	No estoy segura/seguro	Solo prebióticos	Desde el segundo año de vida	No lo sé	Verdadero	Verdadero	Verdadero	Verdadero	No lo sé	No lo sé	Falso	Falso	Verdadero
238	Femenino	Intermedio	Tercer año	Muy bueno	Sí	Sí, en gran medida	Inmunología, Microbiología	De amigos/familiares/ vecinos, De artículos/revistas científicas, Internet, En la universidad	Normal	Todos los productos metabólicos de las bacterias del tracto gastrointestinal que ejercen efectos positivos en la salud del ser humano.	Microorganismos muertos que ejercen efectos positivos sobre la salud del huésped cuando se administran en cantidades adecuadas.	Ingredientes alimentarios no digeribles que estimulan selectivamente el crecimiento o la actividad de la microbiota intestinal.	Productos metabólicamente activos de la microbiota intestinal.	Verdadero	Verdadero	Verdadero	Verdadero	Verdadero	Verdadero	Verdadero	Verdadero	Verdadero	Verdadero	Verdadero	Verdadero	Verdadero	Verdadero	Falso	Falso	Falso	Verdadero	Verdadero	Falso	Falso	Falso	Falso	No estoy segura/seguro	Solo probióticos	Desde el sexto mes de vida	No lo sé	Verdadero	Verdadero	Verdadero	Falso	Verdadero	No lo sé	Verdadero	No lo sé	No lo sé
239	Femenino	Intermedio	Tercer año	Bueno	No	En absoluto		Internet, De farmacéuticos (en la farmacia)	Normal	Todos los microorganismos que colonizan el tracto gastrointestinal.	Microorganismos vivos que ejercen efectos positivos sobre la salud del huésped cuando se administran en cantidades adecuadas.	Ingredientes alimentarios no digeribles que estimulan selectivamente el crecimiento o la actividad de la microbiota intestinal.	Combinación de probióticos y prebióticos.	Falso	Falso	Verdadero	Verdadero	Verdadero	Verdadero	Falso	Verdadero	Falso	Verdadero	Verdadero	Verdadero	Verdadero	Falso	No lo sé	Falso	Verdadero	Falso	No lo sé	Verdadero	Falso	No lo sé	Falso	Durante todo el embarazo.	Solo probióticos	Desde el nacimiento	Verdadero	Verdadero	Verdadero	Verdadero	Falso	Verdadero	Falso	Falso	Verdadero	Verdadero
240	Femenino	Básico	Segundo año	Pobre	No	En absoluto		Internet	Muy pobre	Todas las especies bacterianas que colonizan el tracto gastrointestinal.	Microorganismos vivos que ejercen efectos positivos sobre la salud del huésped cuando se administran en cantidades adecuadas.	Ingredientes alimentarios no digeribles que estimulan selectivamente el crecimiento o la actividad de la microbiota intestinal.	Combinación de probióticos y prebióticos.	No lo sé	Verdadero	Falso	No lo sé	Verdadero	No lo sé	Verdadero	No lo sé	No lo sé	Verdadero	Verdadero	No lo sé	No lo sé	No lo sé	No lo sé	No lo sé	No lo sé	No lo sé	No lo sé	No lo sé	No lo sé	No lo sé	No lo sé	No estoy segura/seguro	Tanto probióticos como prebióticos	No estoy segura/seguro	No lo sé	Verdadero	Verdadero	No lo sé	No lo sé	No lo sé	No lo sé	No lo sé	No lo sé	No lo sé
241	Masculino	Básico	Segundo año	Normal	No	En absoluto		De médicos, Internet, En la universidad	Bueno	Todos los microorganismos que colonizan el tracto gastrointestinal.	Productos metabólicos de bacterias que ejercen efectos positivos sobre la salud del huésped cuando se administran en cantidades adecuadas.	Microorganismos vivos que ejercen efectos positivos sobre la salud del huésped cuando se administran en cantidades adecuadas.	Productos metabólicamente activos de la microbiota intestinal.	No lo sé	Verdadero	Verdadero	Verdadero	Verdadero	Verdadero	Verdadero	Verdadero	Verdadero	Verdadero	Verdadero	Verdadero	Verdadero	No lo sé	No lo sé	No lo sé	No lo sé	No lo sé	No lo sé	No lo sé	Falso	Falso	No lo sé	No estoy segura/seguro	Tanto probióticos como prebióticos	No estoy segura/seguro	No lo sé	Verdadero	Verdadero	Falso	Falso	Verdadero	Falso	Verdadero	Verdadero	Verdadero
242	Femenino	Intermedio	Cuarto año	Bueno	No	Sí, en pequeña o insignificante medida	Durante la carrera médica	En la universidad	Muy pobre	Todos los microorganismos que colonizan el tracto gastrointestinal.	Microorganismos vivos que ejercen efectos positivos sobre la salud del huésped cuando se administran en cantidades adecuadas.	Productos metabólicamente activos de la microbiota intestinal.	Combinación de probióticos y prebióticos.	Verdadero	Verdadero	Verdadero	Verdadero	Verdadero	Falso	Falso	Verdadero	Verdadero	Verdadero	Verdadero	Verdadero	Verdadero	Verdadero	Falso	Falso	Falso	Verdadero	Verdadero	Falso	Falso	Falso	Verdadero	En el segundo y tercer trimestre.	Tanto probióticos como prebióticos	Desde el nacimiento	Verdadero	Verdadero	Verdadero	Verdadero	Verdadero	Verdadero	Falso	Verdadero	Falso	Verdadero
243	Femenino	Básico	Segundo año	Bueno	Sí	En absoluto		De médicos	Normal	Todos los productos metabólicos de las bacterias del tracto gastrointestinal que ejercen efectos positivos en la salud del ser humano.	Microorganismos vivos que ejercen efectos positivos sobre la salud del huésped cuando se administran en cantidades adecuadas.	Ingredientes alimentarios no digeribles que estimulan selectivamente el crecimiento o la actividad de la microbiota intestinal.	Combinación de probióticos y prebióticos.	Verdadero	Verdadero	Verdadero	Verdadero	Verdadero	Verdadero	Verdadero	Verdadero	Verdadero	Verdadero	Verdadero	Verdadero	Verdadero	Verdadero	Verdadero	No lo sé	No lo sé	Verdadero	No lo sé	Verdadero	No lo sé	No lo sé	No lo sé	No estoy segura/seguro	Tanto probióticos como prebióticos	No estoy segura/seguro	Verdadero	No lo sé	No lo sé	Verdadero	No lo sé	Verdadero	Verdadero	No lo sé	No lo sé	No lo sé
244	Femenino	Intermedio	Tercer año	Bueno	Sí	En absoluto		De amigos/familiares/ vecinos	Pobre	Bacterias patógenas que normalmente están presentes en el tracto gastrointestinal.	Productos metabólicos de bacterias que ejercen efectos positivos sobre la salud del huésped cuando se administran en cantidades adecuadas.	Ingredientes alimentarios no digeribles que estimulan selectivamente el crecimiento o la actividad de la microbiota intestinal.	Ingredientes alimentarios no digeribles que estimulan selectivamente el crecimiento o la actividad de la microbiota intestinal.	Verdadero	Falso	Verdadero	Verdadero	Falso	Falso	Falso	No lo sé	Verdadero	Verdadero	Falso	Verdadero	No lo sé	No lo sé	No lo sé	No lo sé	No lo sé	No lo sé	No lo sé	No lo sé	No lo sé	No lo sé	No lo sé	No estoy segura/seguro	No estoy segura/seguro	No estoy segura/seguro	No lo sé	No lo sé	No lo sé	No lo sé	No lo sé	No lo sé	No lo sé	No lo sé	No lo sé	No lo sé
245	Femenino	Intermedio	Tercer año	Normal	No	En absoluto		Internet	Pobre	Bacterias patógenas que normalmente están presentes en el tracto gastrointestinal.	Productos metabólicos de bacterias que ejercen efectos positivos sobre la salud del huésped cuando se administran en cantidades adecuadas.	Microorganismos vivos que ejercen efectos positivos sobre la salud del huésped cuando se administran en cantidades adecuadas.	Productos metabólicamente activos de la microbiota intestinal.	Falso	Falso	No lo sé	Falso	No lo sé	Verdadero	Falso	No lo sé	Verdadero	Falso	Verdadero	Falso	No lo sé	Verdadero	Falso	Falso	Verdadero	Falso	Verdadero	No lo sé	Falso	Falso	Verdadero	Durante todo el embarazo.	Tanto probióticos como prebióticos	No estoy segura/seguro	Falso	Verdadero	No lo sé	No lo sé	Falso	No lo sé	No lo sé	Verdadero	Falso	No lo sé
246	Masculino	Intermedio	Tercer año	Normal	No	En absoluto		En la universidad	Pobre	Todos los microorganismos que colonizan el tracto gastrointestinal.	Microorganismos vivos que ejercen efectos positivos sobre la salud del huésped cuando se administran en cantidades adecuadas.	Productos metabólicamente activos de la microbiota intestinal.	Sinónimo de probióticos.	No lo sé	No lo sé	No lo sé	No lo sé	No lo sé	No lo sé	No lo sé	No lo sé	No lo sé	No lo sé	No lo sé	No lo sé	No lo sé	No lo sé	No lo sé	No lo sé	No lo sé	No lo sé	No lo sé	No lo sé	No lo sé	No lo sé	No lo sé	No se recomienda su uso durante el embarazo.	Tanto probióticos como prebióticos	Desde el nacimiento	No lo sé	No lo sé	No lo sé	No lo sé	No lo sé	No lo sé	No lo sé	No lo sé	No lo sé	No lo sé
247	Masculino	Intermedio	Tercer año	Bueno	No	En absoluto		En la universidad	Muy pobre	Sinónimo de probióticos	Microorganismos muertos que ejercen efectos positivos sobre la salud del huésped cuando se administran en cantidades adecuadas.	Microorganismos muertos que ejercen efectos positivos sobre la salud del huésped cuando se administran en cantidades adecuadas.	Sinónimo de prebióticos.	Falso	Verdadero	Falso	Falso	Verdadero	Verdadero	Verdadero	Falso	Falso	Falso	Verdadero	Falso	No lo sé	No lo sé	No lo sé	No lo sé	Falso	No lo sé	No lo sé	Verdadero	Falso	Falso	Falso	Durante todo el embarazo.	Tanto probióticos como prebióticos	Desde el nacimiento	Falso	Verdadero	No lo sé	Verdadero	No lo sé	Falso	Falso	Verdadero	Verdadero	No lo sé
248	Masculino	Intermedio	Tercer año	Normal	Sí	En absoluto		De amigos/familiares/ vecinos	Normal	Bacterias patógenas que normalmente están presentes en el tracto gastrointestinal.	Productos metabólicos de bacterias que ejercen efectos positivos sobre la salud del huésped cuando se administran en cantidades adecuadas.	Ingredientes alimentarios no digeribles que estimulan selectivamente el crecimiento o la actividad de la microbiota intestinal.	Combinación de probióticos y prebióticos.	No lo sé	No lo sé	No lo sé	No lo sé	No lo sé	Verdadero	Falso	Verdadero	No lo sé	No lo sé	No lo sé	No lo sé	No lo sé	No lo sé	No lo sé	No lo sé	No lo sé	No lo sé	No lo sé	No lo sé	No lo sé	No lo sé	No lo sé	No estoy segura/seguro	Tanto probióticos como prebióticos	No estoy segura/seguro	No lo sé	No lo sé	No lo sé	No lo sé	No lo sé	No lo sé	No lo sé	No lo sé	No lo sé	No lo sé
249	Masculino	Intermedio	Tercer año	Normal	No	En absoluto		Internet, De amigos/familiares/ vecinos	Pobre	Bacterias patógenas que normalmente están presentes en el tracto gastrointestinal.	Cualquier microorganismo administrado en forma de alimento o suplementos.	Microorganismos vivos que ejercen efectos positivos sobre la salud del huésped cuando se administran en cantidades adecuadas.	Combinación de probióticos y prebióticos.	No lo sé	No lo sé	Verdadero	Falso	Verdadero	No lo sé	Verdadero	Verdadero	Verdadero	No lo sé	Falso	Verdadero	Verdadero	Verdadero	Falso	No lo sé	No lo sé	No lo sé	Falso	No lo sé	Falso	Falso	Verdadero	No estoy segura/seguro	Tanto probióticos como prebióticos	Desde el nacimiento	Verdadero	Falso	No lo sé	No lo sé	Falso	Verdadero	Falso	No lo sé	Falso	No lo sé
250	Femenino	Avanzado	Quinto año	Normal	No	Sí, en gran medida	Microbiologia	De artículos/revistas científicas, En la universidad, De médicos, Internet	Bueno	Todos los productos metabólicos de las bacterias del tracto gastrointestinal que ejercen efectos positivos en la salud del ser humano.	Microorganismos muertos que ejercen efectos positivos sobre la salud del huésped cuando se administran en cantidades adecuadas.	Ingredientes alimentarios no digeribles que estimulan selectivamente el crecimiento o la actividad de la microbiota intestinal.	Combinación de probióticos y prebióticos.	No lo sé	Verdadero	Verdadero	Verdadero	Verdadero	Verdadero	No lo sé	Verdadero	Verdadero	Verdadero	Verdadero	Verdadero	Verdadero	Verdadero	No lo sé	No lo sé	No lo sé	No lo sé	Verdadero	No lo sé	No lo sé	No lo sé	No lo sé	No estoy segura/seguro	No estoy segura/seguro	Desde el segundo año de vida	Verdadero	Verdadero	Verdadero	Verdadero	Verdadero	No lo sé	No lo sé	Verdadero	No lo sé	Verdadero
251	Masculino	Avanzado	Quinto año	Normal	No	En absoluto		En la universidad	Normal	Todos los productos metabólicos de las bacterias del tracto gastrointestinal que ejercen efectos positivos en la salud del ser humano.	Microorganismos vivos que ejercen efectos positivos sobre la salud del huésped cuando se administran en cantidades adecuadas.	Ingredientes alimentarios no digeribles que estimulan selectivamente el crecimiento o la actividad de la microbiota intestinal.	Combinación de probióticos y prebióticos.	Falso	Verdadero	Verdadero	Verdadero	Verdadero	No lo sé	Verdadero	Verdadero	Verdadero	Verdadero	Falso	Verdadero	Verdadero	Verdadero	Falso	No lo sé	Verdadero	Falso	Falso	Falso	Falso	Falso	Falso	No estoy segura/seguro	Tanto probióticos como prebióticos	Desde el segundo año de vida	Verdadero	Verdadero	Verdadero	Falso	Verdadero	Falso	Falso	Falso	Verdadero	Verdadero
252	Femenino	Avanzado	Quinto año	Normal	No	Sí, en gran medida	Microbiología	En la universidad, Internet, De médicos, De artículos/revistas científicas	Bueno	Todas las especies bacterianas que colonizan el tracto gastrointestinal.	Microorganismos vivos que ejercen efectos positivos sobre la salud del huésped cuando se administran en cantidades adecuadas.	Ingredientes alimentarios no digeribles que estimulan selectivamente el crecimiento o la actividad de la microbiota intestinal.	Combinación de probióticos y prebióticos.	Verdadero	Verdadero	Verdadero	Verdadero	Verdadero	Verdadero	No lo sé	Verdadero	Verdadero	Verdadero	Verdadero	Verdadero	Verdadero	Verdadero	Falso	Falso	Falso	Verdadero	Verdadero	Falso	No lo sé	No lo sé	No lo sé	No estoy segura/seguro	Tanto probióticos como prebióticos	Desde el nacimiento	Verdadero	Verdadero	Verdadero	Verdadero	Verdadero	No lo sé	No lo sé	Verdadero	Verdadero	Verdadero
253	Masculino	Avanzado	Quinto año	Normal	Sí	Sí, en pequeña o insignificante medida	En microbiología	En la universidad	Bueno	Todos los microorganismos que colonizan el tracto gastrointestinal.	Microorganismos vivos que ejercen efectos positivos sobre la salud del huésped cuando se administran en cantidades adecuadas.	Productos metabólicamente activos de la microbiota intestinal.	Ingredientes alimentarios no digeribles que estimulan selectivamente el crecimiento o la actividad de la microbiota intestinal.	Verdadero	Verdadero	Verdadero	Verdadero	Verdadero	Falso	Verdadero	Verdadero	Verdadero	Verdadero	Falso	Verdadero	Verdadero	Falso	Falso	Falso	Falso	Verdadero	Verdadero	Verdadero	Falso	Falso	Verdadero	Solo en el tercer trimestre.	Solo probióticos	Desde el sexto mes de vida	Verdadero	Verdadero	Verdadero	Verdadero	Verdadero	Verdadero	Verdadero	Verdadero	Verdadero	Verdadero
254	Masculino	Avanzado	Quinto año	Normal	No	En absoluto		En la universidad	Muy bueno	Bacterias patógenas que normalmente están presentes en el tracto gastrointestinal.	Microorganismos vivos que ejercen efectos positivos sobre la salud del huésped cuando se administran en cantidades adecuadas.	Sinónimo de probióticos.	Ingredientes alimentarios no digeribles que estimulan selectivamente el crecimiento o la actividad de la microbiota intestinal.	Verdadero	Verdadero	Verdadero	Verdadero	Verdadero	Verdadero	Verdadero	Verdadero	Verdadero	Verdadero	Verdadero	Verdadero	Verdadero	Verdadero	Falso	Falso	Falso	Falso	Falso	Falso	Falso	Falso	Falso	No estoy segura/seguro	No estoy segura/seguro	No estoy segura/seguro	No lo sé	Verdadero	Verdadero	Verdadero	Verdadero	No lo sé	No lo sé	No lo sé	No lo sé	No lo sé
255	Femenino	Avanzado	Sexto año	Normal	No	Sí, en pequeña o insignificante medida	Curso en la universidad	De amigos/familiares/ vecinos, De médicos, De artículos/revistas científicas, En la universidad	Normal	Todos los microorganismos que colonizan el tracto gastrointestinal.	Productos metabólicos de bacterias que ejercen efectos positivos sobre la salud del huésped cuando se administran en cantidades adecuadas.	Ingredientes alimentarios no digeribles que estimulan selectivamente el crecimiento o la actividad de la microbiota intestinal.	Sinónimo de probióticos.	Verdadero	Verdadero	No lo sé	Verdadero	Verdadero	Verdadero	Verdadero	Verdadero	Verdadero	Verdadero	No lo sé	Verdadero	Verdadero	Verdadero	Falso	Falso	Falso	Verdadero	Verdadero	Falso	Verdadero	Falso	Falso	No estoy segura/seguro	No estoy segura/seguro	Desde el segundo año de vida	Verdadero	Verdadero	Verdadero	Verdadero	Verdadero	Falso	Falso	Verdadero	Verdadero	Verdadero
256	Masculino	Básico	Segundo año	Normal	No	Sí, en gran medida	Nutrición clínica	En la universidad, Internet	Normal	Todos los microorganismos que colonizan el tracto gastrointestinal.	Productos metabólicos de bacterias que ejercen efectos positivos sobre la salud del huésped cuando se administran en cantidades adecuadas.	Microorganismos muertos que ejercen efectos positivos sobre la salud del huésped cuando se administran en cantidades adecuadas.	Combinación de probióticos y prebióticos.	No lo sé	No lo sé	No lo sé	Verdadero	No lo sé	Verdadero	Falso	Verdadero	Verdadero	Verdadero	Verdadero	Verdadero	No lo sé	No lo sé	No lo sé	No lo sé	Verdadero	No lo sé	No lo sé	No lo sé	No lo sé	No lo sé	No lo sé	Durante todo el embarazo.	Tanto probióticos como prebióticos	No estoy segura/seguro	No lo sé	Verdadero	Verdadero	Verdadero	No lo sé	No lo sé	Falso	Falso	Falso	No lo sé
257	Femenino	Intermedio	Tercer año	Normal	No	En absoluto		De amigos/familiares/ vecinos, De médicos	Pobre	Todos los microorganismos que colonizan el tracto gastrointestinal.	Microorganismos muertos que ejercen efectos positivos sobre la salud del huésped cuando se administran en cantidades adecuadas.	Microorganismos vivos que ejercen efectos positivos sobre la salud del huésped cuando se administran en cantidades adecuadas.	Combinación de probióticos y prebióticos.	Verdadero	Verdadero	No lo sé	Verdadero	Verdadero	Falso	No lo sé	No lo sé	No lo sé	No lo sé	Falso	Falso	No lo sé	No lo sé	Verdadero	Verdadero	Verdadero	No lo sé	Verdadero	Verdadero	No lo sé	No lo sé	No lo sé	No estoy segura/seguro	Solo probióticos	Desde el nacimiento	Verdadero	No lo sé	Verdadero	Verdadero	No lo sé	No lo sé	No lo sé	Verdadero	Verdadero	Verdadero
258	Masculino	Básico	Segundo año	Bueno	No	Sí, en pequeña o insignificante medida	2	En la universidad, De artículos/revistas científicas	Pobre	Todas las especies bacterianas que colonizan el tracto gastrointestinal.	Microorganismos vivos que ejercen efectos positivos sobre la salud del huésped cuando se administran en cantidades adecuadas.	Productos metabólicamente activos de la microbiota intestinal.	Combinación de probióticos y prebióticos.	Falso	Falso	Verdadero	Verdadero	Verdadero	Verdadero	Falso	Verdadero	Verdadero	Verdadero	Falso	Falso	No lo sé	No lo sé	Falso	Falso	Falso	No lo sé	Verdadero	No lo sé	No lo sé	Verdadero	No lo sé	No estoy segura/seguro	Solo prebióticos	No estoy segura/seguro	Falso	Verdadero	Verdadero	Falso	Falso	Verdadero	Falso	Falso	Verdadero	Verdadero
259	Masculino	Básico	Segundo año	Bueno	No	Sí, en gran medida	Biología celular	De amigos/familiares/ vecinos, En la universidad, De médicos, Internet, De artículos/revistas científicas	Normal	Todos los microorganismos que colonizan el tracto gastrointestinal.	Microorganismos vivos que ejercen efectos positivos sobre la salud del huésped cuando se administran en cantidades adecuadas.	Ingredientes alimentarios no digeribles que estimulan selectivamente el crecimiento o la actividad de la microbiota intestinal.	Combinación de probióticos y prebióticos.	No lo sé	No lo sé	Falso	No lo sé	Verdadero	Verdadero	Falso	No lo sé	No lo sé	Verdadero	Verdadero	No lo sé	No lo sé	No lo sé	No lo sé	No lo sé	No lo sé	No lo sé	No lo sé	No lo sé	Verdadero	No lo sé	No lo sé	No estoy segura/seguro	Tanto probióticos como prebióticos	No estoy segura/seguro	No lo sé	Verdadero	Verdadero	No lo sé	No lo sé	No lo sé	No lo sé	No lo sé	No lo sé	No lo sé
260	Femenino	Intermedio	Tercer año	Normal	No	En absoluto		En la universidad, De artículos/revistas científicas, De médicos	Pobre	Todos los microorganismos que colonizan el tracto gastrointestinal.	Microorganismos vivos que ejercen efectos positivos sobre la salud del huésped cuando se administran en cantidades adecuadas.	Ingredientes alimentarios no digeribles que estimulan selectivamente el crecimiento o la actividad de la microbiota intestinal.	Combinación de probióticos y prebióticos.	Verdadero	Verdadero	Verdadero	Verdadero	Verdadero	Verdadero	Verdadero	Verdadero	Verdadero	Verdadero	Verdadero	Verdadero	Falso	Verdadero	Verdadero	Falso	Verdadero	Falso	Verdadero	Verdadero	Verdadero	Verdadero	Verdadero	Durante todo el embarazo.	Tanto probióticos como prebióticos	Desde el nacimiento	Verdadero	Falso	Verdadero	Verdadero	Verdadero	Verdadero	Verdadero	Verdadero	Verdadero	Verdadero
261	Femenino	Intermedio	Tercer año	Muy bueno	No	En absoluto		De médicos	Muy bueno	Todos los microorganismos que colonizan el tracto gastrointestinal.	Cualquier microorganismo capaz de adherirse a la mucosa intestinal.	Sinónimo de probióticos.	Sinónimo de prebióticos.	Falso	Falso	Falso	Verdadero	Verdadero	Verdadero	No lo sé	Falso	No lo sé	No lo sé	No lo sé	Verdadero	Falso	Falso	Verdadero	No lo sé	Verdadero	Verdadero	Verdadero	Verdadero	Verdadero	Verdadero	Falso	Durante todo el embarazo.	Solo probióticos	Desde el segundo año de vida	Falso	No lo sé	Verdadero	Verdadero	Falso	Verdadero	Falso	No lo sé	Verdadero	Falso
262	Femenino	Básico	Segundo año	Pobre	No	Sí, en pequeña o insignificante medida	No se	De amigos/familiares/ vecinos, De farmacéuticos (en la farmacia)	Bueno	Todos los productos metabólicos de las bacterias del tracto gastrointestinal que ejercen efectos positivos en la salud del ser humano.	Microorganismos vivos que ejercen efectos positivos sobre la salud del huésped cuando se administran en cantidades adecuadas.	Microorganismos vivos que ejercen efectos positivos sobre la salud del huésped cuando se administran en cantidades adecuadas.	Productos metabólicamente activos de la microbiota intestinal.	No lo sé	Verdadero	Verdadero	Verdadero	Verdadero	Verdadero	Verdadero	Verdadero	Verdadero	Verdadero	Verdadero	Verdadero	Verdadero	Verdadero	Verdadero	Verdadero	Verdadero	Verdadero	Verdadero	Verdadero	Verdadero	Verdadero	Verdadero	Durante todo el embarazo.	Tanto probióticos como prebióticos	Desde el segundo año de vida	Verdadero	Verdadero	Verdadero	Verdadero	Verdadero	Verdadero	Verdadero	Verdadero	Verdadero	Verdadero
263	Femenino	Intermedio	Tercer año	Muy pobre	No	En absoluto		En la universidad	Normal	Todos los productos metabólicos de las bacterias del tracto gastrointestinal que ejercen efectos positivos en la salud del ser humano.	Microorganismos vivos que ejercen efectos positivos sobre la salud del huésped cuando se administran en cantidades adecuadas.	Microorganismos vivos que ejercen efectos positivos sobre la salud del huésped cuando se administran en cantidades adecuadas.	Ingredientes alimentarios no digeribles que estimulan selectivamente el crecimiento o la actividad de la microbiota intestinal.	Falso	Falso	Verdadero	Verdadero	Verdadero	Verdadero	Verdadero	Verdadero	Verdadero	Verdadero	Verdadero	Verdadero	Verdadero	Falso	Verdadero	Verdadero	Verdadero	Verdadero	Verdadero	Verdadero	Verdadero	Verdadero	Falso	No se recomienda su uso durante el embarazo.	No estoy segura/seguro	Desde el segundo año de vida	Falso	Verdadero	Verdadero	Falso	Verdadero	Falso	Falso	Falso	Verdadero	Verdadero
264	Femenino	Intermedio	Tercer año	Normal	No	En absoluto		De médicos	Pobre	Bacterias patógenas que normalmente están presentes en el tracto gastrointestinal.	Microorganismos vivos que ejercen efectos positivos sobre la salud del huésped cuando se administran en cantidades adecuadas.	Microorganismos muertos que ejercen efectos positivos sobre la salud del huésped cuando se administran en cantidades adecuadas.	Combinación de probióticos y prebióticos.	No lo sé	No lo sé	Verdadero	Verdadero	Verdadero	No lo sé	Verdadero	Verdadero	Verdadero	Verdadero	Verdadero	Verdadero	No lo sé	No lo sé	No lo sé	No lo sé	No lo sé	No lo sé	No lo sé	No lo sé	No lo sé	Falso	No lo sé	No estoy segura/seguro	Solo probióticos	Desde el nacimiento	No lo sé	Verdadero	Verdadero	No lo sé	No lo sé	No lo sé	No lo sé	Verdadero	No lo sé	No lo sé
265	Femenino	Intermedio	Tercer año	Normal	No	Sí, en pequeña o insignificante medida	Biologia Celular	De amigos/familiares/ vecinos	Normal	Todos los microorganismos que colonizan el tracto gastrointestinal.	Productos metabólicos de bacterias que ejercen efectos positivos sobre la salud del huésped cuando se administran en cantidades adecuadas.	Productos metabólicamente activos de la microbiota intestinal.	Ingredientes alimentarios no digeribles que estimulan selectivamente el crecimiento o la actividad de la microbiota intestinal.	Falso	Verdadero	Verdadero	Verdadero	Verdadero	Verdadero	Falso	Verdadero	Verdadero	Verdadero	Verdadero	Verdadero	Verdadero	Verdadero	No lo sé	No lo sé	No lo sé	No lo sé	No lo sé	No lo sé	No lo sé	No lo sé	Verdadero	No estoy segura/seguro	Tanto probióticos como prebióticos	No estoy segura/seguro	No lo sé	Verdadero	Verdadero	Verdadero	No lo sé	Verdadero	No lo sé	Verdadero	Verdadero	Verdadero
266	Masculino	Intermedio	Tercer año	Normal	No	Sí, en pequeña o insignificante medida	Biología Molecular	En la universidad	Pobre	Todas las especies bacterianas que colonizan el tracto gastrointestinal.	Microorganismos vivos que ejercen efectos positivos sobre la salud del huésped cuando se administran en cantidades adecuadas.	Ingredientes alimentarios no digeribles que estimulan selectivamente el crecimiento o la actividad de la microbiota intestinal.	Combinación de probióticos y prebióticos.	No lo sé	Verdadero	Verdadero	Verdadero	Verdadero	No lo sé	No lo sé	No lo sé	Verdadero	Verdadero	Verdadero	No lo sé	Verdadero	Verdadero	No lo sé	Verdadero	Falso	Verdadero	Verdadero	Falso	Falso	Falso	No lo sé	Durante todo el embarazo.	Tanto probióticos como prebióticos	No estoy segura/seguro	No lo sé	Verdadero	Verdadero	Verdadero	Verdadero	No lo sé	No lo sé	No lo sé	Verdadero	Verdadero
267	Masculino	Intermedio	Tercer año	Normal	No	Sí, en pequeña o insignificante medida	Biología celular	De artículos/revistas científicas	Pobre	Todos los microorganismos que colonizan el tracto gastrointestinal.	Microorganismos vivos que ejercen efectos positivos sobre la salud del huésped cuando se administran en cantidades adecuadas.	Ingredientes alimentarios no digeribles que estimulan selectivamente el crecimiento o la actividad de la microbiota intestinal.	Combinación de probióticos y prebióticos.	Verdadero	Verdadero	Verdadero	Verdadero	Verdadero	No lo sé	Falso	Falso	Verdadero	Verdadero	No lo sé	Falso	Verdadero	No lo sé	No lo sé	Falso	Verdadero	Verdadero	Falso	No lo sé	Falso	Falso	Verdadero	No estoy segura/seguro	Ni probióticos ni prebióticos	Desde el segundo año de vida	Verdadero	Verdadero	Verdadero	Verdadero	Falso	No lo sé	Falso	Verdadero	Falso	Verdadero
268	Femenino	Intermedio	Tercer año	Muy bueno	No	En absoluto		De artículos/revistas científicas	Pobre	Todos los productos metabólicos de las bacterias del tracto gastrointestinal que ejercen efectos positivos en la salud del ser humano.	Cualquier microorganismo capaz de adherirse a la mucosa intestinal.	Microorganismos vivos que ejercen efectos positivos sobre la salud del huésped cuando se administran en cantidades adecuadas.	Productos metabólicamente activos de la microbiota intestinal.	Falso	Falso	Verdadero	Verdadero	Falso	Falso	Verdadero	Verdadero	Verdadero	Falso	Falso	Verdadero	Falso	Verdadero	Verdadero	Falso	Falso	Falso	Falso	Verdadero	Verdadero	Verdadero	Falso	En el segundo y tercer trimestre.	No estoy segura/seguro	No estoy segura/seguro	Falso	Falso	Verdadero	Verdadero	Verdadero	Falso	Falso	Verdadero	Falso	Verdadero
269	Masculino	Intermedio	Cuarto año	Bueno	No	Sí, en pequeña o insignificante medida	Realmente en clases per se, no hemos visto mucho, pero si he ido a charlas donde se menciona y se explaya ese tema	De amigos/familiares/ vecinos	Normal	Todos los microorganismos que colonizan el tracto gastrointestinal.	Microorganismos vivos que ejercen efectos positivos sobre la salud del huésped cuando se administran en cantidades adecuadas.	Ingredientes alimentarios no digeribles que estimulan selectivamente el crecimiento o la actividad de la microbiota intestinal.	Productos metabólicamente activos de la microbiota intestinal.	Verdadero	Verdadero	Verdadero	Verdadero	Verdadero	Verdadero	Verdadero	Verdadero	Verdadero	Verdadero	Verdadero	Verdadero	Verdadero	Verdadero	No lo sé	No lo sé	No lo sé	Verdadero	Verdadero	No lo sé	No lo sé	No lo sé	Verdadero	No estoy segura/seguro	No estoy segura/seguro	No estoy segura/seguro	Verdadero	Verdadero	Verdadero	Verdadero	Verdadero	Verdadero	Falso	Verdadero	No lo sé	No lo sé
270	Masculino	Intermedio	Cuarto año	Normal	No	En absoluto		Internet, En la universidad	Pobre	Todos los productos metabólicos de las bacterias del tracto gastrointestinal que ejercen efectos positivos en la salud del ser humano.	Microorganismos vivos que ejercen efectos positivos sobre la salud del huésped cuando se administran en cantidades adecuadas.	Ingredientes alimentarios no digeribles que estimulan selectivamente el crecimiento o la actividad de la microbiota intestinal.	Combinación de probióticos y prebióticos.	Verdadero	Verdadero	Verdadero	Verdadero	Verdadero	Verdadero	Verdadero	Verdadero	Verdadero	Verdadero	Verdadero	Verdadero	Verdadero	Verdadero	No lo sé	Falso	Falso	Verdadero	No lo sé	Falso	No lo sé	Falso	Falso	Solo en el tercer trimestre.	No estoy segura/seguro	No estoy segura/seguro	Verdadero	Verdadero	No lo sé	No lo sé	No lo sé	No lo sé	Falso	No lo sé	No lo sé	No lo sé
271	Masculino	Intermedio	Cuarto año	Normal	No	Sí, en gran medida	Biología molecular y Microbiología	En la universidad	Muy bueno	Todos los microorganismos que colonizan el tracto gastrointestinal.	Productos metabólicos de bacterias que ejercen efectos positivos sobre la salud del huésped cuando se administran en cantidades adecuadas.	Ingredientes alimentarios no digeribles que estimulan selectivamente el crecimiento o la actividad de la microbiota intestinal.	Combinación de probióticos y prebióticos.	No lo sé	Verdadero	Verdadero	Verdadero	Verdadero	Verdadero	Verdadero	Verdadero	Verdadero	Verdadero	Verdadero	Verdadero	Verdadero	No lo sé	No lo sé	No lo sé	Verdadero	No lo sé	No lo sé	No lo sé	Falso	Verdadero	Falso	No estoy segura/seguro	Solo probióticos	Desde el segundo año de vida	No lo sé	Verdadero	Verdadero	Verdadero	No lo sé	Verdadero	No lo sé	Verdadero	Verdadero	Verdadero
272	Femenino	Intermedio	Cuarto año	Normal	No	Sí, en gran medida	biologia molecular,biologia celular	De artículos/revistas científicas, En la universidad, Internet, De médicos	Normal	Todos los microorganismos que colonizan el tracto gastrointestinal.	Microorganismos vivos que ejercen efectos positivos sobre la salud del huésped cuando se administran en cantidades adecuadas.	Ingredientes alimentarios no digeribles que estimulan selectivamente el crecimiento o la actividad de la microbiota intestinal.	Combinación de probióticos y prebióticos.	Verdadero	Verdadero	Verdadero	Verdadero	Verdadero	Verdadero	Verdadero	Verdadero	Verdadero	Verdadero	Verdadero	Verdadero	Verdadero	Verdadero	Falso	Verdadero	Falso	Verdadero	Verdadero	Verdadero	Falso	Falso	Verdadero	Durante todo el embarazo.	Tanto probióticos como prebióticos	Desde el sexto mes de vida	Verdadero	Verdadero	Verdadero	Verdadero	Verdadero	Verdadero	Falso	Verdadero	Verdadero	Verdadero
273	Masculino	Avanzado	Sexto año	Normal	No	En absoluto		De artículos/revistas científicas, De farmacéuticos (en la farmacia), De médicos, En la universidad	Bueno	Todas las especies bacterianas que colonizan el tracto gastrointestinal.	Productos metabólicos de bacterias que ejercen efectos positivos sobre la salud del huésped cuando se administran en cantidades adecuadas.	Ingredientes alimentarios no digeribles que estimulan selectivamente el crecimiento o la actividad de la microbiota intestinal.	Combinación de probióticos y prebióticos.	No lo sé	Verdadero	Verdadero	Verdadero	Verdadero	Verdadero	Verdadero	Verdadero	Verdadero	Verdadero	Verdadero	Verdadero	Verdadero	Verdadero	No lo sé	Falso	Falso	No lo sé	Verdadero	Verdadero	No lo sé	Falso	Verdadero	No estoy segura/seguro	Tanto probióticos como prebióticos	No estoy segura/seguro	No lo sé	No lo sé	No lo sé	No lo sé	No lo sé	No lo sé	No lo sé	No lo sé	Verdadero	Verdadero
274	Femenino	Avanzado	Sexto año	Normal	No	Sí, en pequeña o insignificante medida	Microbiología	En la universidad	Normal	Todos los microorganismos que colonizan el tracto gastrointestinal.	Microorganismos vivos que ejercen efectos positivos sobre la salud del huésped cuando se administran en cantidades adecuadas.	Ingredientes alimentarios no digeribles que estimulan selectivamente el crecimiento o la actividad de la microbiota intestinal.	Combinación de probióticos y prebióticos.	Verdadero	No lo sé	Falso	Verdadero	Verdadero	No lo sé	Verdadero	Verdadero	Verdadero	Verdadero	Verdadero	Verdadero	Verdadero	Verdadero	Falso	Verdadero	Falso	Verdadero	Verdadero	Verdadero	Falso	Falso	Verdadero	Durante todo el embarazo.	Tanto probióticos como prebióticos	Desde el nacimiento	Verdadero	Verdadero	Verdadero	Verdadero	Verdadero	Verdadero	Falso	Verdadero	Verdadero	Verdadero
275	Masculino	Básico	Primer año	Muy pobre	No	En absoluto		Internet	Muy pobre	Sinónimo de probióticos	Productos metabólicos de bacterias que ejercen efectos positivos sobre la salud del huésped cuando se administran en cantidades adecuadas.	Sinónimo de probióticos.	Sinónimo de probióticos.	No lo sé	No lo sé	No lo sé	No lo sé	No lo sé	No lo sé	No lo sé	No lo sé	No lo sé	No lo sé	No lo sé	No lo sé	No lo sé	No lo sé	No lo sé	No lo sé	No lo sé	No lo sé	No lo sé	No lo sé	No lo sé	No lo sé	No lo sé	No se recomienda su uso durante el embarazo.	No estoy segura/seguro	Desde el segundo año de vida	No lo sé	No lo sé	No lo sé	No lo sé	No lo sé	No lo sé	No lo sé	No lo sé	No lo sé	No lo sé
276	Femenino	Básico	Primer año	Normal	No	En absoluto		En la universidad	Normal	Todos los microorganismos que colonizan el tracto gastrointestinal.	Productos metabólicos de bacterias que ejercen efectos positivos sobre la salud del huésped cuando se administran en cantidades adecuadas.	Microorganismos vivos que ejercen efectos positivos sobre la salud del huésped cuando se administran en cantidades adecuadas.	Productos metabólicamente activos de la microbiota intestinal.	No lo sé	No lo sé	Verdadero	Verdadero	No lo sé	No lo sé	Verdadero	No lo sé	Verdadero	Verdadero	No lo sé	No lo sé	No lo sé	No lo sé	No lo sé	No lo sé	No lo sé	No lo sé	No lo sé	No lo sé	No lo sé	No lo sé	No lo sé	No estoy segura/seguro	No estoy segura/seguro	No estoy segura/seguro	No lo sé	No lo sé	No lo sé	No lo sé	No lo sé	No lo sé	No lo sé	No lo sé	No lo sé	No lo sé
277	Masculino	Básico	Primer año	Normal	No	En absoluto		En la universidad, De médicos	Muy pobre	Todos los productos metabólicos de las bacterias del tracto gastrointestinal que ejercen efectos positivos en la salud del ser humano.	Productos metabólicos de bacterias que ejercen efectos positivos sobre la salud del huésped cuando se administran en cantidades adecuadas.	Productos metabólicamente activos de la microbiota intestinal.	Ingredientes alimentarios no digeribles que estimulan selectivamente el crecimiento o la actividad de la microbiota intestinal.	Verdadero	Verdadero	Verdadero	Verdadero	Verdadero	Verdadero	Falso	Falso	Verdadero	Falso	Verdadero	Falso	Verdadero	Verdadero	Verdadero	Falso	Falso	Verdadero	Verdadero	Verdadero	Falso	Verdadero	Falso	No estoy segura/seguro	Tanto probióticos como prebióticos	Desde el nacimiento	Falso	Verdadero	No lo sé	No lo sé	Falso	No lo sé	No lo sé	No lo sé	Verdadero	No lo sé
278	Masculino	Avanzado	Sexto año	Bueno	No	Sí, en gran medida	Microbiología	De artículos/revistas científicas, En la universidad, Internet	Normal	Todos los microorganismos que colonizan el tracto gastrointestinal.	Cualquier microorganismo administrado en forma de alimento o suplementos.	Ingredientes alimentarios no digeribles que estimulan selectivamente el crecimiento o la actividad de la microbiota intestinal.	Productos metabólicamente activos de la microbiota intestinal.	Verdadero	Verdadero	Verdadero	Verdadero	Verdadero	Verdadero	Verdadero	Verdadero	Verdadero	Verdadero	Verdadero	Verdadero	Verdadero	Verdadero	No lo sé	No lo sé	No lo sé	No lo sé	No lo sé	No lo sé	No lo sé	No lo sé	No lo sé	No estoy segura/seguro	Tanto probióticos como prebióticos	No estoy segura/seguro	Verdadero	Verdadero	Verdadero	Verdadero	Verdadero	Verdadero	Verdadero	Verdadero	Verdadero	Verdadero
279	Masculino	Básico	Primer año	Bueno	No	En absoluto		Internet, De médicos	Muy pobre	Todos los productos metabólicos de las bacterias del tracto gastrointestinal que ejercen efectos positivos en la salud del ser humano.	Microorganismos vivos que ejercen efectos positivos sobre la salud del huésped cuando se administran en cantidades adecuadas.	Microorganismos vivos que ejercen efectos positivos sobre la salud del huésped cuando se administran en cantidades adecuadas.	Ingredientes alimentarios no digeribles que estimulan selectivamente el crecimiento o la actividad de la microbiota intestinal.	Verdadero	Falso	Verdadero	Verdadero	Verdadero	Verdadero	Verdadero	Falso	Verdadero	Verdadero	Verdadero	Verdadero	Verdadero	Verdadero	Falso	Falso	Verdadero	Verdadero	Verdadero	Falso	Verdadero	Verdadero	Verdadero	En el segundo y tercer trimestre.	Tanto probióticos como prebióticos	Desde el segundo año de vida	Verdadero	Verdadero	Verdadero	Falso	Verdadero	Verdadero	Falso	Verdadero	Verdadero	Verdadero
280	Femenino	Avanzado	Sexto año	Pobre	No	Sí, en gran medida	Microbiología	En la universidad, Internet	Normal	Todos los microorganismos que colonizan el tracto gastrointestinal.	Microorganismos vivos que ejercen efectos positivos sobre la salud del huésped cuando se administran en cantidades adecuadas.	Ingredientes alimentarios no digeribles que estimulan selectivamente el crecimiento o la actividad de la microbiota intestinal.	Combinación de probióticos y prebióticos.	Verdadero	Verdadero	Verdadero	Verdadero	Verdadero	Verdadero	Verdadero	Verdadero	No lo sé	Verdadero	Verdadero	No lo sé	Verdadero	Verdadero	No lo sé	No lo sé	Verdadero	Verdadero	No lo sé	No lo sé	Verdadero	Verdadero	No lo sé	No estoy segura/seguro	No estoy segura/seguro	No estoy segura/seguro	Verdadero	Verdadero	Verdadero	Verdadero	Verdadero	No lo sé	No lo sé	Verdadero	Verdadero	Verdadero
281	Masculino	Avanzado	Sexto año	Normal	Sí	Sí, en gran medida	probióticos en yogurt para mejorar la digestión, etc	De amigos/familiares/ vecinos, De farmacéuticos (en la farmacia), Internet, En la universidad	Normal	Todos los microorganismos que colonizan el tracto gastrointestinal.	Microorganismos vivos que ejercen efectos positivos sobre la salud del huésped cuando se administran en cantidades adecuadas.	Productos metabólicamente activos de la microbiota intestinal.	Combinación de probióticos y prebióticos.	No lo sé	Verdadero	Verdadero	Verdadero	Verdadero	Verdadero	Verdadero	Verdadero	Verdadero	Verdadero	Verdadero	Verdadero	Verdadero	Verdadero	Verdadero	Falso	Falso	Verdadero	Falso	No lo sé	Falso	Falso	Verdadero	Solo en el tercer trimestre.	Tanto probióticos como prebióticos	Desde el sexto mes de vida	No lo sé	Verdadero	Verdadero	No lo sé	Verdadero	Verdadero	No lo sé	Verdadero	Verdadero	Verdadero
282	Masculino	Avanzado	Sexto año	Normal	No	Sí, en gran medida	Microbiología	De médicos, De artículos/revistas científicas, En la universidad, Internet	Muy bueno	Todos los microorganismos que colonizan el tracto gastrointestinal.	Microorganismos vivos que ejercen efectos positivos sobre la salud del huésped cuando se administran en cantidades adecuadas.	Ingredientes alimentarios no digeribles que estimulan selectivamente el crecimiento o la actividad de la microbiota intestinal.	Combinación de probióticos y prebióticos.	Verdadero	Verdadero	Verdadero	Verdadero	Verdadero	Verdadero	No lo sé	Verdadero	Verdadero	Verdadero	Verdadero	Verdadero	Verdadero	Verdadero	Verdadero	No lo sé	Falso	No lo sé	No lo sé	Falso	Falso	Falso	No lo sé	No estoy segura/seguro	Tanto probióticos como prebióticos	No estoy segura/seguro	No lo sé	Falso	Verdadero	Verdadero	Verdadero	Verdadero	Falso	Verdadero	Verdadero	Verdadero
283	Femenino	Avanzado	Sexto año	Bueno	No	Sí, en pequeña o insignificante medida	Rama de biología celular	En la universidad, De artículos/revistas científicas, Internet	Bueno	Todos los microorganismos que colonizan el tracto gastrointestinal.	Microorganismos vivos que ejercen efectos positivos sobre la salud del huésped cuando se administran en cantidades adecuadas.	Ingredientes alimentarios no digeribles que estimulan selectivamente el crecimiento o la actividad de la microbiota intestinal.	Combinación de probióticos y prebióticos.	Falso	Verdadero	No lo sé	Verdadero	Verdadero	Verdadero	Verdadero	Verdadero	Verdadero	Verdadero	Falso	Verdadero	Verdadero	Verdadero	Falso	Falso	Verdadero	Verdadero	Verdadero	No lo sé	Falso	Falso	Falso	No estoy segura/seguro	Tanto probióticos como prebióticos	No estoy segura/seguro	Verdadero	No lo sé	Verdadero	No lo sé	No lo sé	No lo sé	No lo sé	No lo sé	No lo sé	No lo sé
284	Femenino	Básico	Segundo año	Muy bueno	No	Sí, en pequeña o insignificante medida	Si	De médicos	Bueno	Todos los microorganismos que colonizan el tracto gastrointestinal.	Microorganismos vivos que ejercen efectos positivos sobre la salud del huésped cuando se administran en cantidades adecuadas.	Ingredientes alimentarios no digeribles que estimulan selectivamente el crecimiento o la actividad de la microbiota intestinal.	Combinación de probióticos y prebióticos.	Verdadero	Verdadero	Verdadero	Verdadero	Verdadero	Verdadero	Verdadero	Verdadero	Verdadero	Verdadero	Verdadero	Verdadero	Verdadero	Verdadero	Falso	Verdadero	Verdadero	Verdadero	Verdadero	Verdadero	Falso	Falso	Verdadero	Durante todo el embarazo.	Tanto probióticos como prebióticos	Desde el nacimiento	Verdadero	No lo sé	Verdadero	No lo sé	Verdadero	Verdadero	Falso	No lo sé	No lo sé	No lo sé
285	Femenino	Avanzado	Sexto año	Normal	No	Sí, en gran medida	Cátedra de microbiología	En la universidad	Bueno	Todos los microorganismos que colonizan el tracto gastrointestinal.	Microorganismos vivos que ejercen efectos positivos sobre la salud del huésped cuando se administran en cantidades adecuadas.	Ingredientes alimentarios no digeribles que estimulan selectivamente el crecimiento o la actividad de la microbiota intestinal.	Combinación de probióticos y prebióticos.	Verdadero	Verdadero	Verdadero	Verdadero	Verdadero	Verdadero	Verdadero	Verdadero	Verdadero	Verdadero	Verdadero	Verdadero	Verdadero	Verdadero	Falso	Falso	Falso	No lo sé	Verdadero	Verdadero	Falso	Falso	Verdadero	No estoy segura/seguro	Tanto probióticos como prebióticos	Desde el sexto mes de vida	Verdadero	Verdadero	Verdadero	Verdadero	Verdadero	Verdadero	No lo sé	Verdadero	Verdadero	Verdadero
286	Masculino	Avanzado	Sexto año	Muy pobre	No	En absoluto		De artículos/revistas científicas, En la universidad	Normal	Todos los microorganismos que colonizan el tracto gastrointestinal.	Microorganismos muertos que ejercen efectos positivos sobre la salud del huésped cuando se administran en cantidades adecuadas.	Ingredientes alimentarios no digeribles que estimulan selectivamente el crecimiento o la actividad de la microbiota intestinal.	Combinación de probióticos y prebióticos.	Falso	Verdadero	Verdadero	Verdadero	Verdadero	Verdadero	Verdadero	Verdadero	Verdadero	Verdadero	Verdadero	Verdadero	Verdadero	Verdadero	Falso	Falso	Falso	Falso	Verdadero	Falso	Falso	Falso	No lo sé	No estoy segura/seguro	No estoy segura/seguro	Desde el sexto mes de vida	Verdadero	Verdadero	Verdadero	Verdadero	No lo sé	Verdadero	No lo sé	Verdadero	No lo sé	Verdadero
287	Femenino	Avanzado	Sexto año	Bueno	Sí	Sí, en pequeña o insignificante medida	Microbiología	En la universidad, Internet, De artículos/revistas científicas, De médicos	Pobre	Todos los microorganismos que colonizan el tracto gastrointestinal.	Microorganismos vivos que ejercen efectos positivos sobre la salud del huésped cuando se administran en cantidades adecuadas.	Ingredientes alimentarios no digeribles que estimulan selectivamente el crecimiento o la actividad de la microbiota intestinal.	Combinación de probióticos y prebióticos.	Verdadero	Falso	Verdadero	Verdadero	Verdadero	Verdadero	Verdadero	No lo sé	Verdadero	Verdadero	Verdadero	Verdadero	Verdadero	Verdadero	Verdadero	No lo sé	No lo sé	No lo sé	Verdadero	No lo sé	No lo sé	No lo sé	No lo sé	Durante todo el embarazo.	Tanto probióticos como prebióticos	Desde el nacimiento	Verdadero	Verdadero	Verdadero	Verdadero	Falso	Falso	Verdadero	Verdadero	Falso	Verdadero
288	Femenino	Intermedio	Tercer año	Normal	No	Sí, en gran medida	En mi clase de microbiología	De artículos/revistas científicas, De médicos, En la universidad, De amigos/familiares/ vecinos	Normal	Todas las especies bacterianas que colonizan el tracto gastrointestinal.	Microorganismos vivos que ejercen efectos positivos sobre la salud del huésped cuando se administran en cantidades adecuadas.	Ingredientes alimentarios no digeribles que estimulan selectivamente el crecimiento o la actividad de la microbiota intestinal.	Combinación de probióticos y prebióticos.	No lo sé	Verdadero	Verdadero	Verdadero	Verdadero	Verdadero	Verdadero	Verdadero	Verdadero	Verdadero	No lo sé	No lo sé	Verdadero	Verdadero	No lo sé	No lo sé	Falso	Verdadero	No lo sé	No lo sé	No lo sé	No lo sé	Verdadero	No estoy segura/seguro	Tanto probióticos como prebióticos	No estoy segura/seguro	No lo sé	Verdadero	Verdadero	No lo sé	Verdadero	No lo sé	No lo sé	Verdadero	No lo sé	No lo sé
289	Femenino	Intermedio	Tercer año	Normal	No	Sí, en gran medida	en biología molecular y microbiología. y de poca manera en parásito y medicina tropical	En la universidad, De médicos	Bueno	Todos los microorganismos que colonizan el tracto gastrointestinal.	Microorganismos vivos que ejercen efectos positivos sobre la salud del huésped cuando se administran en cantidades adecuadas.	Ingredientes alimentarios no digeribles que estimulan selectivamente el crecimiento o la actividad de la microbiota intestinal.	Combinación de probióticos y prebióticos.	Verdadero	Verdadero	Verdadero	Verdadero	Verdadero	Verdadero	Verdadero	Verdadero	Verdadero	Verdadero	Verdadero	Verdadero	Falso	No lo sé	Falso	Verdadero	Falso	Verdadero	No lo sé	Verdadero	Falso	Falso	No lo sé	Durante todo el embarazo.	Tanto probióticos como prebióticos	Desde el nacimiento	No lo sé	Verdadero	Verdadero	No lo sé	No lo sé	Falso	Verdadero	Verdadero	Verdadero	Verdadero
290	Masculino	Básico	Segundo año	Bueno	No	En absoluto		Internet, De artículos/revistas científicas	Pobre	Todos los microorganismos que colonizan el tracto gastrointestinal.	Microorganismos vivos que ejercen efectos positivos sobre la salud del huésped cuando se administran en cantidades adecuadas.	Ingredientes alimentarios no digeribles que estimulan selectivamente el crecimiento o la actividad de la microbiota intestinal.	Combinación de probióticos y prebióticos.	Verdadero	Verdadero	Verdadero	Verdadero	Verdadero	No lo sé	Verdadero	Verdadero	Verdadero	Verdadero	Verdadero	No lo sé	No lo sé	No lo sé	No lo sé	No lo sé	No lo sé	No lo sé	No lo sé	No lo sé	No lo sé	No lo sé	No lo sé	No estoy segura/seguro	No estoy segura/seguro	No estoy segura/seguro	Verdadero	No lo sé	Verdadero	No lo sé	No lo sé	No lo sé	No lo sé	No lo sé	No lo sé	Verdadero
291	Masculino	Básico	Segundo año	Muy bueno	No	Sí, en pequeña o insignificante medida	Si	En la universidad	Pobre	Bacterias patógenas que normalmente están presentes en el tracto gastrointestinal.	Microorganismos muertos que ejercen efectos positivos sobre la salud del huésped cuando se administran en cantidades adecuadas.	Productos metabólicamente activos de la microbiota intestinal.	Sinónimo de probióticos.	No lo sé	Falso	Verdadero	Falso	Falso	Falso	No lo sé	Falso	Falso	Verdadero	Falso	Falso	Falso	No lo sé	No lo sé	Falso	Falso	Falso	Falso	Falso	Falso	Falso	Falso	No estoy segura/seguro	No estoy segura/seguro	No estoy segura/seguro	Falso	No lo sé	Falso	Falso	No lo sé	Verdadero	Falso	Falso	Falso	Falso
292	Femenino	Básico	Segundo año	Muy pobre	Sí	Sí, en gran medida	Bioquimica, Biología celular y Molecular	En la universidad	Bueno	Todos los microorganismos que colonizan el tracto gastrointestinal.	Microorganismos vivos que ejercen efectos positivos sobre la salud del huésped cuando se administran en cantidades adecuadas.	Ingredientes alimentarios no digeribles que estimulan selectivamente el crecimiento o la actividad de la microbiota intestinal.	Combinación de probióticos y prebióticos.	Falso	Verdadero	Verdadero	Verdadero	Verdadero	Verdadero	Verdadero	Verdadero	Verdadero	Verdadero	No lo sé	Falso	Falso	Verdadero	Verdadero	No lo sé	Verdadero	Verdadero	Falso	Verdadero	Falso	Falso	Falso	No estoy segura/seguro	Tanto probióticos como prebióticos	Desde el sexto mes de vida	Falso	Falso	Falso	Falso	Verdadero	Verdadero	Verdadero	Verdadero	Verdadero	Verdadero
293	Masculino	Básico	Segundo año	Normal	No	Sí, en pequeña o insignificante medida	Nutrición	De médicos, En la universidad	Normal	Todos los microorganismos que colonizan el tracto gastrointestinal.	Microorganismos vivos que ejercen efectos positivos sobre la salud del huésped cuando se administran en cantidades adecuadas.	Productos metabólicamente activos de la microbiota intestinal.	Ingredientes alimentarios no digeribles que estimulan selectivamente el crecimiento o la actividad de la microbiota intestinal.	No lo sé	No lo sé	Verdadero	Verdadero	Verdadero	Verdadero	Verdadero	Verdadero	Verdadero	Verdadero	Verdadero	Verdadero	No lo sé	No lo sé	No lo sé	No lo sé	No lo sé	No lo sé	No lo sé	No lo sé	No lo sé	No lo sé	No lo sé	No estoy segura/seguro	Tanto probióticos como prebióticos	Desde el sexto mes de vida	No lo sé	No lo sé	No lo sé	No lo sé	No lo sé	No lo sé	No lo sé	No lo sé	No lo sé	No lo sé
294	Masculino	Intermedio	Tercer año	Pobre	No	En absoluto		Internet, En la universidad	Normal	Todas las especies bacterianas que colonizan el tracto gastrointestinal.	Microorganismos vivos que ejercen efectos positivos sobre la salud del huésped cuando se administran en cantidades adecuadas.	Ingredientes alimentarios no digeribles que estimulan selectivamente el crecimiento o la actividad de la microbiota intestinal.	Combinación de probióticos y prebióticos.	Verdadero	Verdadero	Verdadero	Verdadero	Verdadero	Verdadero	Falso	No lo sé	Verdadero	Verdadero	No lo sé	Verdadero	Verdadero	Verdadero	No lo sé	No lo sé	Verdadero	No lo sé	Verdadero	Verdadero	Falso	Falso	No lo sé	No estoy segura/seguro	No estoy segura/seguro	No estoy segura/seguro	Falso	Verdadero	Verdadero	Falso	No lo sé	No lo sé	No lo sé	Verdadero	Verdadero	Verdadero
295	Femenino	Intermedio	Tercer año	Pobre	Sí	Sí, en gran medida	Inmunología	De médicos, De artículos/revistas científicas	Normal	Todos los productos metabólicos de las bacterias del tracto gastrointestinal que ejercen efectos positivos en la salud del ser humano.	Microorganismos vivos que ejercen efectos positivos sobre la salud del huésped cuando se administran en cantidades adecuadas.	Ingredientes alimentarios no digeribles que estimulan selectivamente el crecimiento o la actividad de la microbiota intestinal.	Combinación de probióticos y prebióticos.	Verdadero	Verdadero	Verdadero	Verdadero	Verdadero	Verdadero	Verdadero	Verdadero	Verdadero	Verdadero	Verdadero	Verdadero	Verdadero	Verdadero	No lo sé	Falso	Falso	Falso	Verdadero	Verdadero	Falso	Falso	No lo sé	Durante todo el embarazo.	No estoy segura/seguro	Desde el segundo año de vida	No lo sé	Verdadero	Verdadero	Verdadero	No lo sé	Verdadero	No lo sé	Verdadero	Falso	Verdadero
296	Femenino	Básico	Segundo año	Normal	Sí	Sí, en pequeña o insignificante medida	022 4to ciclo	En la universidad	Normal	Todas las especies bacterianas que colonizan el tracto gastrointestinal.	Microorganismos vivos que ejercen efectos positivos sobre la salud del huésped cuando se administran en cantidades adecuadas.	Ingredientes alimentarios no digeribles que estimulan selectivamente el crecimiento o la actividad de la microbiota intestinal.	Combinación de probióticos y prebióticos.	Verdadero	Verdadero	Verdadero	Verdadero	Verdadero	Verdadero	Verdadero	Verdadero	Verdadero	Verdadero	Verdadero	Verdadero	Verdadero	Verdadero	No lo sé	Falso	Verdadero	Verdadero	No lo sé	Falso	No lo sé	No lo sé	Falso	No estoy segura/seguro	Solo probióticos	Desde el nacimiento	No lo sé	Falso	Verdadero	No lo sé	Verdadero	No lo sé	No lo sé	Verdadero	No lo sé	No lo sé
297	Femenino	Intermedio	Tercer año	Normal	No	Sí, en gran medida	Microbiología	En la universidad, Internet, De artículos/revistas científicas	Muy bueno	Todos los microorganismos que colonizan el tracto gastrointestinal.	Microorganismos vivos que ejercen efectos positivos sobre la salud del huésped cuando se administran en cantidades adecuadas.	Ingredientes alimentarios no digeribles que estimulan selectivamente el crecimiento o la actividad de la microbiota intestinal.	Combinación de probióticos y prebióticos.	Verdadero	Verdadero	Verdadero	Verdadero	Verdadero	Verdadero	Verdadero	Verdadero	Verdadero	Verdadero	Falso	Falso	Verdadero	Verdadero	No lo sé	No lo sé	No lo sé	No lo sé	Verdadero	No lo sé	No lo sé	Falso	No lo sé	No se recomienda su uso durante el embarazo.	Solo probióticos	Desde el segundo año de vida	Falso	Verdadero	Falso	No lo sé	No lo sé	No lo sé	No lo sé	Falso	Verdadero	No lo sé
298	Femenino	Intermedio	Tercer año	Normal	Sí	Sí, en gran medida	En micro, epidemio, parasito,	En la universidad, De artículos/revistas científicas, De amigos/familiares/ vecinos	Normal	Todos los productos metabólicos de las bacterias del tracto gastrointestinal que ejercen efectos positivos en la salud del ser humano.	Cualquier microorganismo administrado en forma de alimento o suplementos.	Productos metabólicamente activos de la microbiota intestinal.	Combinación de probióticos y prebióticos.	Verdadero	Verdadero	Verdadero	Verdadero	Verdadero	Verdadero	No lo sé	Verdadero	Verdadero	Verdadero	Verdadero	No lo sé	No lo sé	No lo sé	No lo sé	No lo sé	No lo sé	No lo sé	No lo sé	No lo sé	No lo sé	No lo sé	No lo sé	No se recomienda su uso durante el embarazo.	No estoy segura/seguro	No estoy segura/seguro	Verdadero	No lo sé	No lo sé	Falso	No lo sé	No lo sé	No lo sé	Falso	No lo sé	No lo sé
299	Femenino	Intermedio	Tercer año	Normal	No	Sí, en gran medida	Microbiologia	De artículos/revistas científicas, En la universidad	Bueno	Todas las especies bacterianas que colonizan el tracto gastrointestinal.	Microorganismos vivos que ejercen efectos positivos sobre la salud del huésped cuando se administran en cantidades adecuadas.	Ingredientes alimentarios no digeribles que estimulan selectivamente el crecimiento o la actividad de la microbiota intestinal.	Productos metabólicamente activos de la microbiota intestinal.	Verdadero	Verdadero	Falso	Verdadero	Verdadero	Verdadero	Verdadero	Verdadero	Verdadero	Verdadero	Verdadero	No lo sé	Verdadero	Verdadero	Falso	Falso	Falso	No lo sé	Falso	No lo sé	No lo sé	Verdadero	No lo sé	No estoy segura/seguro	Solo probióticos	Desde el segundo año de vida	No lo sé	Verdadero	Verdadero	Verdadero	No lo sé	Verdadero	No lo sé	Verdadero	Verdadero	No lo sé
300	Femenino	Básico	Segundo año	Bueno	No	Sí, en pequeña o insignificante medida	Disbiosis intestinal	Internet, En la universidad, De médicos, De artículos/revistas científicas	Normal	Todos los microorganismos que colonizan el tracto gastrointestinal.	Microorganismos muertos que ejercen efectos positivos sobre la salud del huésped cuando se administran en cantidades adecuadas.	Microorganismos vivos que ejercen efectos positivos sobre la salud del huésped cuando se administran en cantidades adecuadas.	Combinación de probióticos y prebióticos.	No lo sé	Verdadero	No lo sé	Verdadero	Verdadero	Verdadero	Verdadero	Verdadero	Verdadero	Verdadero	No lo sé	Verdadero	Verdadero	Verdadero	Falso	Falso	Falso	Verdadero	Verdadero	Verdadero	Falso	Falso	Verdadero	No se recomienda su uso durante el embarazo.	No estoy segura/seguro	Desde el segundo año de vida	Verdadero	No lo sé	Verdadero	Verdadero	Verdadero	No lo sé	Falso	No lo sé	No lo sé	No lo sé
301	Femenino	Básico	Segundo año	Pobre	No	En absoluto		De médicos, En la universidad, De artículos/revistas científicas, Internet	Normal	Todos los microorganismos que colonizan el tracto gastrointestinal.	Productos metabólicos de bacterias que ejercen efectos positivos sobre la salud del huésped cuando se administran en cantidades adecuadas.	Ingredientes alimentarios no digeribles que estimulan selectivamente el crecimiento o la actividad de la microbiota intestinal.	Ingredientes alimentarios no digeribles que estimulan selectivamente el crecimiento o la actividad de la microbiota intestinal.	No lo sé	Verdadero	Verdadero	Verdadero	Verdadero	Verdadero	Verdadero	No lo sé	No lo sé	Verdadero	Verdadero	Verdadero	No lo sé	Verdadero	Falso	No lo sé	Falso	No lo sé	No lo sé	Falso	Falso	Falso	No lo sé	En el segundo y tercer trimestre.	Tanto probióticos como prebióticos	Desde el segundo año de vida	Verdadero	Verdadero	Verdadero	Falso	Falso	No lo sé	Falso	Verdadero	No lo sé	Verdadero
302	Masculino	Intermedio	Tercer año	Pobre	No	Sí, en gran medida	En microbiología	Internet, De farmacéuticos (en la farmacia), De artículos/revistas científicas, En la universidad	Bueno	Todas las especies bacterianas que colonizan el tracto gastrointestinal.	Microorganismos vivos que ejercen efectos positivos sobre la salud del huésped cuando se administran en cantidades adecuadas.	Ingredientes alimentarios no digeribles que estimulan selectivamente el crecimiento o la actividad de la microbiota intestinal.	Combinación de probióticos y prebióticos.	Verdadero	Verdadero	Verdadero	Verdadero	Verdadero	Verdadero	Verdadero	Verdadero	Verdadero	Verdadero	Verdadero	Falso	Verdadero	Verdadero	Falso	Falso	Falso	Falso	Verdadero	Verdadero	Falso	Falso	Verdadero	No se recomienda su uso durante el embarazo.	Tanto probióticos como prebióticos	No estoy segura/seguro	Verdadero	Verdadero	Verdadero	Verdadero	Falso	Falso	No lo sé	No lo sé	Verdadero	Verdadero
303	Femenino	Básico	Segundo año	Normal	Sí	Sí, en pequeña o insignificante medida	Receta de probióticos por ovarios poliquísticos.	En la universidad, De médicos	Pobre	Todas las especies bacterianas que colonizan el tracto gastrointestinal.	Microorganismos vivos que ejercen efectos positivos sobre la salud del huésped cuando se administran en cantidades adecuadas.	Ingredientes alimentarios no digeribles que estimulan selectivamente el crecimiento o la actividad de la microbiota intestinal.	Combinación de probióticos y prebióticos.	Verdadero	Verdadero	Verdadero	Verdadero	Verdadero	Verdadero	Verdadero	Verdadero	Verdadero	Verdadero	Verdadero	Verdadero	No lo sé	No lo sé	No lo sé	No lo sé	No lo sé	No lo sé	No lo sé	No lo sé	No lo sé	No lo sé	No lo sé	No estoy segura/seguro	No estoy segura/seguro	No estoy segura/seguro	No lo sé	Verdadero	Verdadero	Verdadero	No lo sé	No lo sé	No lo sé	No lo sé	No lo sé	No lo sé
304	Femenino	Básico	Segundo año	Normal	No	Sí, en gran medida	Microbiología	En la universidad, Internet	Bueno	Todos los microorganismos que colonizan el tracto gastrointestinal.	Microorganismos vivos que ejercen efectos positivos sobre la salud del huésped cuando se administran en cantidades adecuadas.	Ingredientes alimentarios no digeribles que estimulan selectivamente el crecimiento o la actividad de la microbiota intestinal.	Combinación de probióticos y prebióticos.	No lo sé	Verdadero	Verdadero	Verdadero	No lo sé	Verdadero	Verdadero	Verdadero	Verdadero	Verdadero	Verdadero	No lo sé	Verdadero	Verdadero	No lo sé	Verdadero	No lo sé	Verdadero	Verdadero	Verdadero	No lo sé	No lo sé	Verdadero	No estoy segura/seguro	Tanto probióticos como prebióticos	No estoy segura/seguro	No lo sé	No lo sé	Verdadero	No lo sé	No lo sé	No lo sé	No lo sé	No lo sé	No lo sé	No lo sé
305	Femenino	Básico	Segundo año	Bueno	No	Sí, en pequeña o insignificante medida	Biologia Molecular	De artículos/revistas científicas, De médicos, En la universidad	Muy pobre	Todos los productos metabólicos de las bacterias del tracto gastrointestinal que ejercen efectos positivos en la salud del ser humano.	Cualquier microorganismo administrado en forma de alimento o suplementos.	Ingredientes alimentarios no digeribles que estimulan selectivamente el crecimiento o la actividad de la microbiota intestinal.	Sinónimo de probióticos.	No lo sé	No lo sé	No lo sé	No lo sé	Falso	Falso	Falso	Falso	No lo sé	No lo sé	Falso	Falso	Verdadero	Verdadero	Verdadero	No lo sé	Falso	No lo sé	Falso	Falso	No lo sé	No lo sé	Falso	No estoy segura/seguro	No estoy segura/seguro	No estoy segura/seguro	No lo sé	No lo sé	No lo sé	No lo sé	No lo sé	No lo sé	No lo sé	No lo sé	No lo sé	No lo sé
306	Femenino	Intermedio	Cuarto año	Bueno	No	Sí, en pequeña o insignificante medida	Estoy en cuarto semestre	Internet, De farmacéuticos (en la farmacia)	Normal	Todas las especies bacterianas que colonizan el tracto gastrointestinal.	Productos metabólicos de bacterias que ejercen efectos positivos sobre la salud del huésped cuando se administran en cantidades adecuadas.	Ingredientes alimentarios no digeribles que estimulan selectivamente el crecimiento o la actividad de la microbiota intestinal.	Productos metabólicamente activos de la microbiota intestinal.	Verdadero	Verdadero	Verdadero	Verdadero	Verdadero	Verdadero	Verdadero	Verdadero	Verdadero	Verdadero	Verdadero	Verdadero	Verdadero	No lo sé	No lo sé	No lo sé	Verdadero	No lo sé	No lo sé	No lo sé	No lo sé	No lo sé	No lo sé	En el segundo y tercer trimestre.	Tanto probióticos como prebióticos	Desde el nacimiento	Verdadero	Verdadero	Verdadero	Verdadero	Verdadero	Verdadero	Falso	No lo sé	Verdadero	Verdadero
307	Masculino	Intermedio	Cuarto año	Normal	No	Sí, en gran medida	Biología Molecular	De artículos/revistas científicas, En la universidad	Bueno	Todos los productos metabólicos de las bacterias del tracto gastrointestinal que ejercen efectos positivos en la salud del ser humano.	Microorganismos vivos que ejercen efectos positivos sobre la salud del huésped cuando se administran en cantidades adecuadas.	Ingredientes alimentarios no digeribles que estimulan selectivamente el crecimiento o la actividad de la microbiota intestinal.	Combinación de probióticos y prebióticos.	No lo sé	Verdadero	Verdadero	Verdadero	Verdadero	Verdadero	Verdadero	No lo sé	Falso	Verdadero	No lo sé	Verdadero	Verdadero	Verdadero	Falso	Falso	Falso	Verdadero	Falso	Verdadero	Falso	Falso	Falso	No estoy segura/seguro	Solo probióticos	No estoy segura/seguro	Falso	Verdadero	Verdadero	Verdadero	Falso	Falso	Falso	Falso	Verdadero	Falso
308	Femenino	Intermedio	Cuarto año	Muy pobre	No	Sí, en pequeña o insignificante medida	Microbiología	De amigos/familiares/ vecinos, De artículos/revistas científicas, De médicos	Pobre	Todos los microorganismos que colonizan el tracto gastrointestinal.	Microorganismos vivos que ejercen efectos positivos sobre la salud del huésped cuando se administran en cantidades adecuadas.	Ingredientes alimentarios no digeribles que estimulan selectivamente el crecimiento o la actividad de la microbiota intestinal.	Productos metabólicamente activos de la microbiota intestinal.	No lo sé	No lo sé	Verdadero	Verdadero	Verdadero	Verdadero	Verdadero	Verdadero	Verdadero	Verdadero	Verdadero	Verdadero	No lo sé	No lo sé	No lo sé	No lo sé	No lo sé	No lo sé	No lo sé	No lo sé	No lo sé	No lo sé	No lo sé	No estoy segura/seguro	No estoy segura/seguro	No estoy segura/seguro	No lo sé	No lo sé	No lo sé	No lo sé	No lo sé	No lo sé	No lo sé	No lo sé	No lo sé	No lo sé
309	Femenino	Intermedio	Cuarto año	Pobre	No	En absoluto		En la universidad, De amigos/familiares/ vecinos	Muy pobre	Todos los microorganismos que colonizan el tracto gastrointestinal.	Microorganismos muertos que ejercen efectos positivos sobre la salud del huésped cuando se administran en cantidades adecuadas.	Productos metabólicamente activos de la microbiota intestinal.	Ingredientes alimentarios no digeribles que estimulan selectivamente el crecimiento o la actividad de la microbiota intestinal.	No lo sé	Verdadero	Verdadero	Verdadero	Verdadero	No lo sé	Verdadero	Verdadero	Verdadero	Verdadero	Verdadero	No lo sé	No lo sé	No lo sé	No lo sé	No lo sé	No lo sé	No lo sé	No lo sé	No lo sé	No lo sé	No lo sé	No lo sé	No estoy segura/seguro	No estoy segura/seguro	No estoy segura/seguro	No lo sé	No lo sé	Verdadero	No lo sé	No lo sé	No lo sé	No lo sé	No lo sé	No lo sé	No lo sé
310	Masculino	Intermedio	Cuarto año	Bueno	No	En absoluto		De artículos/revistas científicas, En la universidad	Normal	Todos los microorganismos que colonizan el tracto gastrointestinal.	Cualquier microorganismo administrado en forma de alimento o suplementos.	Ingredientes alimentarios no digeribles que estimulan selectivamente el crecimiento o la actividad de la microbiota intestinal.	Combinación de probióticos y prebióticos.	Verdadero	No lo sé	No lo sé	Verdadero	Verdadero	Verdadero	Verdadero	Verdadero	Verdadero	Verdadero	Verdadero	Verdadero	No lo sé	No lo sé	No lo sé	No lo sé	No lo sé	No lo sé	No lo sé	No lo sé	No lo sé	No lo sé	No lo sé	No estoy segura/seguro	No estoy segura/seguro	No estoy segura/seguro	No lo sé	Verdadero	No lo sé	No lo sé	No lo sé	No lo sé	No lo sé	No lo sé	No lo sé	No lo sé
311	Femenino	Intermedio	Tercer año	Bueno	No	En absoluto		Internet, De médicos	Normal	Todos los microorganismos que colonizan el tracto gastrointestinal.	Microorganismos vivos que ejercen efectos positivos sobre la salud del huésped cuando se administran en cantidades adecuadas.	Ingredientes alimentarios no digeribles que estimulan selectivamente el crecimiento o la actividad de la microbiota intestinal.	Ingredientes alimentarios no digeribles que estimulan selectivamente el crecimiento o la actividad de la microbiota intestinal.	Verdadero	Verdadero	Verdadero	Verdadero	Verdadero	Verdadero	Verdadero	Verdadero	Verdadero	Verdadero	Verdadero	Verdadero	Verdadero	No lo sé	No lo sé	No lo sé	No lo sé	No lo sé	No lo sé	No lo sé	No lo sé	No lo sé	No lo sé	No estoy segura/seguro	No estoy segura/seguro	No estoy segura/seguro	No lo sé	Verdadero	Verdadero	No lo sé	No lo sé	No lo sé	No lo sé	No lo sé	No lo sé	No lo sé
312	Femenino	Intermedio	Cuarto año	Muy bueno	No	Sí, en gran medida	Si	Internet, De médicos, En la universidad	Muy bueno	Todos los microorganismos que colonizan el tracto gastrointestinal.	Microorganismos vivos que ejercen efectos positivos sobre la salud del huésped cuando se administran en cantidades adecuadas.	Microorganismos vivos que ejercen efectos positivos sobre la salud del huésped cuando se administran en cantidades adecuadas.	Ingredientes alimentarios no digeribles que estimulan selectivamente el crecimiento o la actividad de la microbiota intestinal.	Verdadero	Falso	Verdadero	Verdadero	Verdadero	Falso	Falso	Verdadero	Verdadero	Verdadero	Falso	Verdadero	No lo sé	No lo sé	No lo sé	No lo sé	No lo sé	No lo sé	No lo sé	No lo sé	No lo sé	No lo sé	No lo sé	No estoy segura/seguro	No estoy segura/seguro	No estoy segura/seguro	Verdadero	Verdadero	Verdadero	No lo sé	Verdadero	No lo sé	Falso	Verdadero	Falso	Verdadero
313	Masculino	Intermedio	Cuarto año	Normal	No	Sí, en pequeña o insignificante medida	Anatomia	Internet, De amigos/familiares/ vecinos, De médicos	Pobre	Todas las especies bacterianas que colonizan el tracto gastrointestinal.	Productos metabólicos de bacterias que ejercen efectos positivos sobre la salud del huésped cuando se administran en cantidades adecuadas.	Microorganismos muertos que ejercen efectos positivos sobre la salud del huésped cuando se administran en cantidades adecuadas.	Productos metabólicamente activos de la microbiota intestinal.	Verdadero	No lo sé	Verdadero	Verdadero	Verdadero	No lo sé	No lo sé	Verdadero	Verdadero	Verdadero	Verdadero	Verdadero	No lo sé	No lo sé	No lo sé	No lo sé	No lo sé	No lo sé	No lo sé	No lo sé	No lo sé	No lo sé	No lo sé	No estoy segura/seguro	Tanto probióticos como prebióticos	Desde el sexto mes de vida	No lo sé	No lo sé	No lo sé	No lo sé	No lo sé	No lo sé	No lo sé	No lo sé	No lo sé	Verdadero
314	Masculino	Intermedio	Cuarto año	Bueno	No	En absoluto		De artículos/revistas científicas	Normal	Bacterias patógenas que normalmente están presentes en el tracto gastrointestinal.	Cualquier microorganismo capaz de adherirse a la mucosa intestinal.	Ingredientes alimentarios no digeribles que estimulan selectivamente el crecimiento o la actividad de la microbiota intestinal.	Ingredientes alimentarios no digeribles que estimulan selectivamente el crecimiento o la actividad de la microbiota intestinal.	Verdadero	Verdadero	Falso	Verdadero	Falso	Verdadero	Falso	Falso	Falso	Verdadero	Falso	Verdadero	Verdadero	Verdadero	Falso	Verdadero	Verdadero	Falso	Verdadero	Falso	Falso	Falso	Verdadero	Durante todo el embarazo.	Solo prebióticos	Desde el nacimiento	Falso	Verdadero	Falso	Verdadero	Verdadero	Verdadero	Falso	Verdadero	Verdadero	Falso
315	Masculino	Intermedio	Cuarto año	Normal	Sí	Sí, en pequeña o insignificante medida	Alguna vez me dio	Internet	Normal	Todos los productos metabólicos de las bacterias del tracto gastrointestinal que ejercen efectos positivos en la salud del ser humano.	Productos metabólicos de bacterias que ejercen efectos positivos sobre la salud del huésped cuando se administran en cantidades adecuadas.	Ingredientes alimentarios no digeribles que estimulan selectivamente el crecimiento o la actividad de la microbiota intestinal.	Ingredientes alimentarios no digeribles que estimulan selectivamente el crecimiento o la actividad de la microbiota intestinal.	No lo sé	Verdadero	Verdadero	Verdadero	Verdadero	Verdadero	Verdadero	Verdadero	Verdadero	Verdadero	Verdadero	Falso	No lo sé	No lo sé	No lo sé	No lo sé	No lo sé	No lo sé	No lo sé	No lo sé	No lo sé	No lo sé	No lo sé	No se recomienda su uso durante el embarazo.	No estoy segura/seguro	No estoy segura/seguro	No lo sé	No lo sé	No lo sé	No lo sé	No lo sé	No lo sé	No lo sé	No lo sé	No lo sé	No lo sé
316	Femenino	Intermedio	Cuarto año	Pobre	No	Sí, en gran medida	Nutrición y biologia	En la universidad	Normal	Todos los productos metabólicos de las bacterias del tracto gastrointestinal que ejercen efectos positivos en la salud del ser humano.	Microorganismos vivos que ejercen efectos positivos sobre la salud del huésped cuando se administran en cantidades adecuadas.	Ingredientes alimentarios no digeribles que estimulan selectivamente el crecimiento o la actividad de la microbiota intestinal.	Ingredientes alimentarios no digeribles que estimulan selectivamente el crecimiento o la actividad de la microbiota intestinal.	Falso	Verdadero	Falso	Verdadero	Verdadero	Verdadero	Verdadero	Verdadero	Verdadero	Verdadero	Verdadero	Verdadero	Verdadero	No lo sé	No lo sé	No lo sé	No lo sé	No lo sé	Verdadero	No lo sé	No lo sé	No lo sé	No lo sé	Durante todo el embarazo.	Tanto probióticos como prebióticos	Desde el nacimiento	No lo sé	Verdadero	Verdadero	No lo sé	Verdadero	No lo sé	No lo sé	Falso	No lo sé	Verdadero
317	Masculino	Intermedio	Cuarto año	Normal	No	En absoluto		Internet	Bueno	Todos los productos metabólicos de las bacterias del tracto gastrointestinal que ejercen efectos positivos en la salud del ser humano.	Microorganismos vivos que ejercen efectos positivos sobre la salud del huésped cuando se administran en cantidades adecuadas.	Microorganismos muertos que ejercen efectos positivos sobre la salud del huésped cuando se administran en cantidades adecuadas.	Ingredientes alimentarios no digeribles que estimulan selectivamente el crecimiento o la actividad de la microbiota intestinal.	Verdadero	Verdadero	Falso	Verdadero	Falso	Verdadero	Falso	Falso	Falso	Verdadero	Verdadero	Verdadero	Falso	Verdadero	Falso	Verdadero	Falso	Verdadero	No lo sé	Verdadero	Verdadero	Verdadero	Falso	No se recomienda su uso durante el embarazo.	Tanto probióticos como prebióticos	No estoy segura/seguro	Verdadero	Verdadero	Falso	Falso	Falso	Verdadero	Verdadero	Verdadero	Falso	Falso
318	Masculino	Intermedio	Cuarto año	Normal	No	Sí, en pequeña o insignificante medida	No recuerdo	En la universidad, Internet	Pobre	Todas las especies bacterianas que colonizan el tracto gastrointestinal.	Microorganismos vivos que ejercen efectos positivos sobre la salud del huésped cuando se administran en cantidades adecuadas.	Ingredientes alimentarios no digeribles que estimulan selectivamente el crecimiento o la actividad de la microbiota intestinal.	Combinación de probióticos y prebióticos.	Verdadero	Verdadero	Verdadero	Verdadero	Verdadero	Verdadero	Verdadero	Verdadero	Verdadero	Verdadero	Verdadero	Verdadero	Verdadero	No lo sé	No lo sé	Falso	Falso	Verdadero	Verdadero	Verdadero	Verdadero	No lo sé	No lo sé	No estoy segura/seguro	Solo probióticos	No estoy segura/seguro	No lo sé	Verdadero	Verdadero	No lo sé	Verdadero	Verdadero	Falso	Falso	No lo sé	Verdadero
319	Masculino	Intermedio	Cuarto año	Normal	No	En absoluto		En la universidad, De artículos/revistas científicas, Internet	Pobre	Todos los microorganismos que colonizan el tracto gastrointestinal.	Productos metabólicos de bacterias que ejercen efectos positivos sobre la salud del huésped cuando se administran en cantidades adecuadas.	Ingredientes alimentarios no digeribles que estimulan selectivamente el crecimiento o la actividad de la microbiota intestinal.	Combinación de probióticos y prebióticos.	Verdadero	Verdadero	Verdadero	Verdadero	Verdadero	Verdadero	Verdadero	No lo sé	No lo sé	Verdadero	No lo sé	Verdadero	No lo sé	No lo sé	No lo sé	No lo sé	No lo sé	No lo sé	No lo sé	No lo sé	No lo sé	No lo sé	No lo sé	Durante todo el embarazo.	Tanto probióticos como prebióticos	Desde el sexto mes de vida	No lo sé	Verdadero	Verdadero	No lo sé	No lo sé	Verdadero	No lo sé	No lo sé	Verdadero	No lo sé
320	Masculino	Intermedio	Cuarto año	Pobre	No	Sí, en gran medida	1 semestre	De artículos/revistas científicas, De médicos	Normal	Todos los microorganismos que colonizan el tracto gastrointestinal.	Microorganismos vivos que ejercen efectos positivos sobre la salud del huésped cuando se administran en cantidades adecuadas.	Ingredientes alimentarios no digeribles que estimulan selectivamente el crecimiento o la actividad de la microbiota intestinal.	Combinación de probióticos y prebióticos.	Verdadero	Verdadero	Falso	Verdadero	Verdadero	Verdadero	Falso	Falso	Verdadero	Verdadero	Falso	Verdadero	Verdadero	Verdadero	Falso	Falso	Falso	Verdadero	Verdadero	Falso	Falso	Falso	Falso	No estoy segura/seguro	Ni probióticos ni prebióticos	Desde el segundo año de vida	Verdadero	Verdadero	Verdadero	Verdadero	Verdadero	Falso	Falso	Falso	Verdadero	Verdadero
321	Masculino	Intermedio	Cuarto año	Bueno	No	Sí, en pequeña o insignificante medida	.	De amigos/familiares/ vecinos, Internet	Normal	Todos los productos metabólicos de las bacterias del tracto gastrointestinal que ejercen efectos positivos en la salud del ser humano.	Microorganismos vivos que ejercen efectos positivos sobre la salud del huésped cuando se administran en cantidades adecuadas.	Ingredientes alimentarios no digeribles que estimulan selectivamente el crecimiento o la actividad de la microbiota intestinal.	Productos metabólicamente activos de la microbiota intestinal.	No lo sé	Verdadero	Verdadero	Verdadero	Verdadero	Verdadero	Verdadero	Verdadero	No lo sé	Verdadero	Verdadero	No lo sé	No lo sé	No lo sé	No lo sé	No lo sé	No lo sé	No lo sé	No lo sé	Verdadero	No lo sé	No lo sé	No lo sé	No estoy segura/seguro	Tanto probióticos como prebióticos	Desde el nacimiento	Verdadero	No lo sé	No lo sé	Verdadero	Verdadero	Verdadero	Verdadero	Verdadero	No lo sé	No lo sé
322	Femenino	Intermedio	Cuarto año	Muy bueno	Sí	Sí, en pequeña o insignificante medida	Hubo una conferencia en la universidad en el auditorio Galo Garcia	De médicos, Internet	Pobre	Todos los microorganismos que colonizan el tracto gastrointestinal.	Microorganismos vivos que ejercen efectos positivos sobre la salud del huésped cuando se administran en cantidades adecuadas.	Ingredientes alimentarios no digeribles que estimulan selectivamente el crecimiento o la actividad de la microbiota intestinal.	Combinación de probióticos y prebióticos.	Verdadero	No lo sé	Verdadero	Verdadero	Verdadero	No lo sé	Verdadero	No lo sé	Verdadero	Verdadero	Verdadero	Verdadero	Verdadero	Verdadero	Falso	Verdadero	Verdadero	Verdadero	Verdadero	Verdadero	Falso	Falso	Verdadero	No estoy segura/seguro	Solo probióticos	Desde el nacimiento	Verdadero	Verdadero	Verdadero	No lo sé	No lo sé	Verdadero	No lo sé	Verdadero	Verdadero	Falso
323	Masculino	Intermedio	Cuarto año	Normal	No	Sí, en pequeña o insignificante medida	Inmunología y Biología molecular y genética	De amigos/familiares/ vecinos, En la universidad	Pobre	Todos los microorganismos que colonizan el tracto gastrointestinal.	Microorganismos vivos que ejercen efectos positivos sobre la salud del huésped cuando se administran en cantidades adecuadas.	Ingredientes alimentarios no digeribles que estimulan selectivamente el crecimiento o la actividad de la microbiota intestinal.	Ingredientes alimentarios no digeribles que estimulan selectivamente el crecimiento o la actividad de la microbiota intestinal.	No lo sé	Verdadero	No lo sé	Verdadero	Verdadero	No lo sé	No lo sé	Verdadero	Verdadero	Verdadero	Verdadero	Verdadero	Verdadero	Verdadero	No lo sé	No lo sé	Falso	No lo sé	No lo sé	No lo sé	No lo sé	Falso	No lo sé	No estoy segura/seguro	Tanto probióticos como prebióticos	No estoy segura/seguro	Verdadero	Verdadero	Verdadero	Falso	No lo sé	No lo sé	Falso	Verdadero	No lo sé	Verdadero
324	Femenino	Intermedio	Cuarto año	Muy pobre	No	Sí, en pequeña o insignificante medida	En biología celular	En la universidad, De médicos, De farmacéuticos (en la farmacia)	Bueno	Todos los microorganismos que colonizan el tracto gastrointestinal.	Microorganismos vivos que ejercen efectos positivos sobre la salud del huésped cuando se administran en cantidades adecuadas.	Ingredientes alimentarios no digeribles que estimulan selectivamente el crecimiento o la actividad de la microbiota intestinal.	Combinación de probióticos y prebióticos.	No lo sé	No lo sé	No lo sé	No lo sé	No lo sé	No lo sé	No lo sé	No lo sé	No lo sé	No lo sé	No lo sé	No lo sé	No lo sé	No lo sé	No lo sé	No lo sé	No lo sé	No lo sé	No lo sé	No lo sé	No lo sé	No lo sé	No lo sé	Solo en el tercer trimestre.	Solo probióticos	No estoy segura/seguro	No lo sé	No lo sé	No lo sé	No lo sé	No lo sé	No lo sé	No lo sé	No lo sé	No lo sé	No lo sé
325	Femenino	Intermedio	Cuarto año	Muy bueno	No	Sí, en gran medida	Nutrición clínica	De médicos, Internet	Muy bueno	Todos los productos metabólicos de las bacterias del tracto gastrointestinal que ejercen efectos positivos en la salud del ser humano.	Microorganismos vivos que ejercen efectos positivos sobre la salud del huésped cuando se administran en cantidades adecuadas.	Ingredientes alimentarios no digeribles que estimulan selectivamente el crecimiento o la actividad de la microbiota intestinal.	Ingredientes alimentarios no digeribles que estimulan selectivamente el crecimiento o la actividad de la microbiota intestinal.	Verdadero	Verdadero	No lo sé	Verdadero	Verdadero	Verdadero	No lo sé	Verdadero	Verdadero	Verdadero	Verdadero	No lo sé	Verdadero	Verdadero	No lo sé	No lo sé	Falso	No lo sé	No lo sé	No lo sé	No lo sé	No lo sé	No lo sé	No estoy segura/seguro	No estoy segura/seguro	Desde el segundo año de vida	Verdadero	Falso	Verdadero	No lo sé	No lo sé	No lo sé	No lo sé	No lo sé	No lo sé	No lo sé
326	Femenino	Intermedio	Cuarto año	Bueno	No	Sí, en pequeña o insignificante medida	Es importante alimentarnos de fibra y comer en proporciones adecuadas los demás grupos de alimentos	Internet, En la universidad, De amigos/familiares/ vecinos, De médicos, De artículos/revistas científicas	Pobre	Todos los microorganismos que colonizan el tracto gastrointestinal.	Microorganismos vivos que ejercen efectos positivos sobre la salud del huésped cuando se administran en cantidades adecuadas.	Microorganismos vivos que ejercen efectos positivos sobre la salud del huésped cuando se administran en cantidades adecuadas.	Productos metabólicamente activos de la microbiota intestinal.	No lo sé	Falso	Verdadero	Verdadero	Verdadero	Falso	Verdadero	Verdadero	Verdadero	Verdadero	Verdadero	No lo sé	No lo sé	Verdadero	Verdadero	No lo sé	No lo sé	No lo sé	No lo sé	No lo sé	No lo sé	No lo sé	No lo sé	No se recomienda su uso durante el embarazo.	Solo prebióticos	Desde el nacimiento	No lo sé	No lo sé	No lo sé	No lo sé	No lo sé	No lo sé	No lo sé	No lo sé	No lo sé	No lo sé
327	Femenino	Intermedio	Tercer año	Bueno	No	Sí, en pequeña o insignificante medida	Microbiología	En la universidad	Bueno	Todos los microorganismos que colonizan el tracto gastrointestinal.	Productos metabólicos de bacterias que ejercen efectos positivos sobre la salud del huésped cuando se administran en cantidades adecuadas.	Productos metabólicamente activos de la microbiota intestinal.	Ingredientes alimentarios no digeribles que estimulan selectivamente el crecimiento o la actividad de la microbiota intestinal.	No lo sé	Verdadero	Verdadero	No lo sé	Verdadero	Falso	No lo sé	Verdadero	Verdadero	Verdadero	Verdadero	No lo sé	Verdadero	No lo sé	No lo sé	No lo sé	Falso	No lo sé	Verdadero	Verdadero	No lo sé	No lo sé	No lo sé	En el segundo y tercer trimestre.	Solo probióticos	Desde el nacimiento	Verdadero	Falso	Falso	Verdadero	Falso	Verdadero	Verdadero	Verdadero	Falso	Verdadero
328	Masculino	Intermedio	Cuarto año	Muy bueno	No	En absoluto		Internet, De médicos, En la universidad	Normal	Todos los microorganismos que colonizan el tracto gastrointestinal.	Productos metabólicos de bacterias que ejercen efectos positivos sobre la salud del huésped cuando se administran en cantidades adecuadas.	Sinónimo de probióticos.	Ingredientes alimentarios no digeribles que estimulan selectivamente el crecimiento o la actividad de la microbiota intestinal.	Falso	Verdadero	Verdadero	Verdadero	Verdadero	Falso	Falso	Verdadero	Verdadero	Verdadero	No lo sé	Verdadero	Verdadero	Verdadero	Falso	Falso	Verdadero	Falso	Verdadero	Verdadero	Verdadero	Falso	Falso	Durante todo el embarazo.	Tanto probióticos como prebióticos	Desde el sexto mes de vida	No lo sé	Verdadero	Verdadero	Verdadero	Falso	Verdadero	Falso	No lo sé	Verdadero	No lo sé
329	Masculino	Intermedio	Tercer año	Pobre	No	Sí, en gran medida	Microbiología	En la universidad, De médicos, Internet, De artículos/revistas científicas	Bueno	Todos los microorganismos que colonizan el tracto gastrointestinal.	Productos metabólicos de bacterias que ejercen efectos positivos sobre la salud del huésped cuando se administran en cantidades adecuadas.	Ingredientes alimentarios no digeribles que estimulan selectivamente el crecimiento o la actividad de la microbiota intestinal.	Ingredientes alimentarios no digeribles que estimulan selectivamente el crecimiento o la actividad de la microbiota intestinal.	Verdadero	Verdadero	Verdadero	Verdadero	Verdadero	Verdadero	Verdadero	Verdadero	Verdadero	Verdadero	Verdadero	Verdadero	Verdadero	Verdadero	No lo sé	No lo sé	No lo sé	Verdadero	Verdadero	Verdadero	No lo sé	No lo sé	No lo sé	En el segundo y tercer trimestre.	Solo probióticos	Desde el sexto mes de vida	Verdadero	No lo sé	Verdadero	Verdadero	No lo sé	No lo sé	Verdadero	No lo sé	Verdadero	Falso
330	Femenino	Intermedio	Cuarto año	Normal	No	Sí, en pequeña o insignificante medida	Histología y nutrición	En la universidad, De artículos/revistas científicas	Bueno	Todos los microorganismos que colonizan el tracto gastrointestinal.	Microorganismos vivos que ejercen efectos positivos sobre la salud del huésped cuando se administran en cantidades adecuadas.	Sinónimo de probióticos.	Sinónimo de probióticos.	Verdadero	Falso	Falso	Verdadero	No lo sé	Falso	Verdadero	Verdadero	Falso	Falso	Falso	Verdadero	No lo sé	No lo sé	No lo sé	No lo sé	No lo sé	Verdadero	No lo sé	No lo sé	No lo sé	No lo sé	No lo sé	En el segundo y tercer trimestre.	No estoy segura/seguro	No estoy segura/seguro	No lo sé	No lo sé	No lo sé	No lo sé	No lo sé	No lo sé	No lo sé	No lo sé	No lo sé	No lo sé
331	Femenino	Intermedio	Cuarto año	Bueno	No	En absoluto		De artículos/revistas científicas, Internet, En la universidad	Muy pobre	Todos los microorganismos que colonizan el tracto gastrointestinal.	Productos metabólicos de bacterias que ejercen efectos positivos sobre la salud del huésped cuando se administran en cantidades adecuadas.	Microorganismos vivos que ejercen efectos positivos sobre la salud del huésped cuando se administran en cantidades adecuadas.	Ingredientes alimentarios no digeribles que estimulan selectivamente el crecimiento o la actividad de la microbiota intestinal.	Falso	No lo sé	No lo sé	Verdadero	Verdadero	No lo sé	Falso	Verdadero	Verdadero	Verdadero	No lo sé	Verdadero	Verdadero	Verdadero	Falso	No lo sé	Falso	No lo sé	No lo sé	No lo sé	Falso	Falso	No lo sé	Durante todo el embarazo.	No estoy segura/seguro	Desde el segundo año de vida	No lo sé	Verdadero	Verdadero	No lo sé	No lo sé	No lo sé	Falso	Falso	No lo sé	No lo sé
332	Femenino	Intermedio	Cuarto año	Normal	No	Sí, en gran medida	Biología celular	En la universidad	Pobre	Todos los microorganismos que colonizan el tracto gastrointestinal.	Productos metabólicos de bacterias que ejercen efectos positivos sobre la salud del huésped cuando se administran en cantidades adecuadas.	Microorganismos muertos que ejercen efectos positivos sobre la salud del huésped cuando se administran en cantidades adecuadas.	Combinación de probióticos y prebióticos.	Verdadero	Verdadero	Verdadero	No lo sé	No lo sé	Verdadero	Verdadero	Verdadero	No lo sé	No lo sé	No lo sé	Verdadero	No lo sé	Verdadero	No lo sé	Verdadero	Verdadero	No lo sé	No lo sé	No lo sé	No lo sé	No lo sé	No lo sé	No estoy segura/seguro	Ni probióticos ni prebióticos	No estoy segura/seguro	No lo sé	No lo sé	Verdadero	No lo sé	No lo sé	No lo sé	No lo sé	No lo sé	No lo sé	Verdadero
333	Masculino	Intermedio	Cuarto año	Bueno	No	Sí, en pequeña o insignificante medida	En biología celular	En la universidad, Internet, De médicos	Pobre	Todos los microorganismos que colonizan el tracto gastrointestinal.	Microorganismos vivos que ejercen efectos positivos sobre la salud del huésped cuando se administran en cantidades adecuadas.	Sinónimo de probióticos.	Sinónimo de probióticos.	No lo sé	Verdadero	Verdadero	Verdadero	Verdadero	Verdadero	Verdadero	Verdadero	Verdadero	Verdadero	Verdadero	Verdadero	Verdadero	Verdadero	No lo sé	Verdadero	No lo sé	No lo sé	No lo sé	No lo sé	No lo sé	No lo sé	No lo sé	No estoy segura/seguro	No estoy segura/seguro	No estoy segura/seguro	No lo sé	Verdadero	Verdadero	No lo sé	Verdadero	No lo sé	No lo sé	No lo sé	No lo sé	No lo sé
334	Femenino	Avanzado	Quinto año	Muy bueno	No	En absoluto		De amigos/familiares/ vecinos, Internet	Muy pobre	Todos los microorganismos que colonizan el tracto gastrointestinal.	Microorganismos muertos que ejercen efectos positivos sobre la salud del huésped cuando se administran en cantidades adecuadas.	Productos metabólicamente activos de la microbiota intestinal.	Ingredientes alimentarios no digeribles que estimulan selectivamente el crecimiento o la actividad de la microbiota intestinal.	No lo sé	Verdadero	No lo sé	Verdadero	Verdadero	No lo sé	No lo sé	Verdadero	Verdadero	Verdadero	Verdadero	No lo sé	Verdadero	Verdadero	No lo sé	No lo sé	Falso	No lo sé	Verdadero	No lo sé	Falso	Falso	No lo sé	Durante todo el embarazo.	No estoy segura/seguro	No estoy segura/seguro	Verdadero	Verdadero	Verdadero	No lo sé	Verdadero	No lo sé	No lo sé	Verdadero	Falso	Verdadero
335	Femenino	Avanzado	Quinto año	Muy bueno	No	En absoluto		Internet, De artículos/revistas científicas	Normal	Todos los microorganismos que colonizan el tracto gastrointestinal.	Productos metabólicos de bacterias que ejercen efectos positivos sobre la salud del huésped cuando se administran en cantidades adecuadas.	Ingredientes alimentarios no digeribles que estimulan selectivamente el crecimiento o la actividad de la microbiota intestinal.	Ingredientes alimentarios no digeribles que estimulan selectivamente el crecimiento o la actividad de la microbiota intestinal.	Verdadero	Verdadero	Verdadero	Verdadero	Verdadero	Verdadero	Verdadero	Verdadero	Verdadero	Verdadero	Verdadero	Verdadero	Verdadero	No lo sé	No lo sé	No lo sé	No lo sé	No lo sé	No lo sé	No lo sé	No lo sé	No lo sé	No lo sé	No estoy segura/seguro	Solo probióticos	Desde el nacimiento	Verdadero	Falso	Falso	Falso	Verdadero	Verdadero	Verdadero	Verdadero	Falso	Verdadero
336	Masculino	Avanzado	Quinto año	Bueno	No	Sí, en pequeña o insignificante medida	Microbiología	De médicos, En la universidad, Internet	Normal	Todos los microorganismos que colonizan el tracto gastrointestinal.	Microorganismos vivos que ejercen efectos positivos sobre la salud del huésped cuando se administran en cantidades adecuadas.	Ingredientes alimentarios no digeribles que estimulan selectivamente el crecimiento o la actividad de la microbiota intestinal.	Combinación de probióticos y prebióticos.	No lo sé	Verdadero	Verdadero	Verdadero	Verdadero	Falso	Verdadero	No lo sé	Verdadero	Verdadero	No lo sé	Verdadero	Verdadero	Verdadero	Falso	No lo sé	Falso	No lo sé	Falso	Falso	Falso	Falso	Verdadero	No estoy segura/seguro	Tanto probióticos como prebióticos	No estoy segura/seguro	No lo sé	Verdadero	Verdadero	Falso	Verdadero	Verdadero	Falso	Verdadero	Verdadero	Verdadero
337	Femenino	Avanzado	Quinto año	Normal	No	En absoluto		En la universidad, De artículos/revistas científicas, De médicos, Internet	Normal	Todos los microorganismos que colonizan el tracto gastrointestinal.	Microorganismos vivos que ejercen efectos positivos sobre la salud del huésped cuando se administran en cantidades adecuadas.	Ingredientes alimentarios no digeribles que estimulan selectivamente el crecimiento o la actividad de la microbiota intestinal.	Combinación de probióticos y prebióticos.	No lo sé	Verdadero	No lo sé	Verdadero	Verdadero	Verdadero	Verdadero	Verdadero	Verdadero	Verdadero	Verdadero	Verdadero	Verdadero	Verdadero	Falso	Falso	No lo sé	Verdadero	Verdadero	No lo sé	Falso	Falso	Verdadero	No estoy segura/seguro	Solo probióticos	Desde el nacimiento	Verdadero	Verdadero	Verdadero	No lo sé	No lo sé	Verdadero	Falso	Verdadero	Falso	Verdadero
338	Masculino	Avanzado	Quinto año	Pobre	No	Sí, en gran medida	Biología Molecular, módulo digestivo	En la universidad, De artículos/revistas científicas, De amigos/familiares/ vecinos	Bueno	Todas las especies bacterianas que colonizan el tracto gastrointestinal.	Microorganismos muertos que ejercen efectos positivos sobre la salud del huésped cuando se administran en cantidades adecuadas.	Ingredientes alimentarios no digeribles que estimulan selectivamente el crecimiento o la actividad de la microbiota intestinal.	Ingredientes alimentarios no digeribles que estimulan selectivamente el crecimiento o la actividad de la microbiota intestinal.	No lo sé	Verdadero	Verdadero	Verdadero	No lo sé	Verdadero	Verdadero	No lo sé	Verdadero	Verdadero	No lo sé	Verdadero	Verdadero	Verdadero	Falso	Falso	Falso	No lo sé	Verdadero	Falso	Falso	Falso	No lo sé	No estoy segura/seguro	Tanto probióticos como prebióticos	No estoy segura/seguro	No lo sé	Verdadero	Verdadero	Verdadero	Verdadero	No lo sé	No lo sé	Verdadero	Verdadero	No lo sé
339	Masculino	Avanzado	Quinto año	Normal	No	Sí, en pequeña o insignificante medida	Biología celular, inmunología, nutrición	En la universidad	Normal	Todos los productos metabólicos de las bacterias del tracto gastrointestinal que ejercen efectos positivos en la salud del ser humano.	Microorganismos muertos que ejercen efectos positivos sobre la salud del huésped cuando se administran en cantidades adecuadas.	Microorganismos vivos que ejercen efectos positivos sobre la salud del huésped cuando se administran en cantidades adecuadas.	Ingredientes alimentarios no digeribles que estimulan selectivamente el crecimiento o la actividad de la microbiota intestinal.	Verdadero	Verdadero	Verdadero	Verdadero	Verdadero	Verdadero	Verdadero	Verdadero	Verdadero	Verdadero	No lo sé	Falso	Verdadero	Verdadero	Falso	Verdadero	Falso	Verdadero	Verdadero	Falso	Falso	Falso	Verdadero	Durante todo el embarazo.	Tanto probióticos como prebióticos	Desde el segundo año de vida	Verdadero	Verdadero	Verdadero	Verdadero	No lo sé	No lo sé	Falso	No lo sé	Verdadero	No lo sé
340	Femenino	Básico	Primer año	Normal	No	En absoluto		Internet, De médicos	Pobre	Todos los microorganismos que colonizan el tracto gastrointestinal.	Productos metabólicos de bacterias que ejercen efectos positivos sobre la salud del huésped cuando se administran en cantidades adecuadas.	Microorganismos vivos que ejercen efectos positivos sobre la salud del huésped cuando se administran en cantidades adecuadas.	Ingredientes alimentarios no digeribles que estimulan selectivamente el crecimiento o la actividad de la microbiota intestinal.	No lo sé	Falso	No lo sé	Verdadero	Verdadero	Verdadero	Verdadero	Verdadero	Verdadero	No lo sé	Verdadero	No lo sé	No lo sé	No lo sé	No lo sé	No lo sé	No lo sé	No lo sé	No lo sé	No lo sé	No lo sé	No lo sé	No lo sé	En el segundo y tercer trimestre.	Tanto probióticos como prebióticos	No estoy segura/seguro	No lo sé	No lo sé	No lo sé	No lo sé	No lo sé	No lo sé	No lo sé	No lo sé	No lo sé	No lo sé
341	Masculino	Básico	Primer año	Normal	Sí	Sí, en gran medida	si	En la universidad	Normal	Todos los productos metabólicos de las bacterias del tracto gastrointestinal que ejercen efectos positivos en la salud del ser humano.	Cualquier microorganismo capaz de adherirse a la mucosa intestinal.	Microorganismos vivos que ejercen efectos positivos sobre la salud del huésped cuando se administran en cantidades adecuadas.	Ingredientes alimentarios no digeribles que estimulan selectivamente el crecimiento o la actividad de la microbiota intestinal.	Verdadero	No lo sé	Falso	No lo sé	No lo sé	Falso	Verdadero	No lo sé	Verdadero	Verdadero	No lo sé	No lo sé	Falso	Falso	No lo sé	Verdadero	Falso	Verdadero	Verdadero	Verdadero	Verdadero	Falso	Verdadero	No se recomienda su uso durante el embarazo.	Ni probióticos ni prebióticos	No estoy segura/seguro	Verdadero	Falso	Verdadero	Verdadero	Falso	Falso	Verdadero	Verdadero	Verdadero	No lo sé
342	Masculino	Básico	Primer año	Normal	Sí	En absoluto		De médicos, Internet	Muy pobre	Bacterias patógenas que normalmente están presentes en el tracto gastrointestinal.	Microorganismos muertos que ejercen efectos positivos sobre la salud del huésped cuando se administran en cantidades adecuadas.	Microorganismos muertos que ejercen efectos positivos sobre la salud del huésped cuando se administran en cantidades adecuadas.	Combinación de probióticos y prebióticos.	No lo sé	Verdadero	Verdadero	No lo sé	Verdadero	Verdadero	No lo sé	Verdadero	No lo sé	Verdadero	No lo sé	No lo sé	Verdadero	Verdadero	Verdadero	Verdadero	Verdadero	Verdadero	Falso	Verdadero	No lo sé	Falso	Falso	No se recomienda su uso durante el embarazo.	No estoy segura/seguro	Desde el sexto mes de vida	Falso	No lo sé	No lo sé	Verdadero	Falso	Verdadero	Verdadero	Verdadero	Verdadero	Falso
343	Femenino	Intermedio	Tercer año	Normal	No	En absoluto		Internet, De farmacéuticos (en la farmacia)	Normal	Bacterias patógenas que normalmente están presentes en el tracto gastrointestinal.	Microorganismos muertos que ejercen efectos positivos sobre la salud del huésped cuando se administran en cantidades adecuadas.	Microorganismos muertos que ejercen efectos positivos sobre la salud del huésped cuando se administran en cantidades adecuadas.	Productos metabólicamente activos de la microbiota intestinal.	Verdadero	Verdadero	Verdadero	Verdadero	No lo sé	Verdadero	Verdadero	No lo sé	No lo sé	Verdadero	Verdadero	Verdadero	Verdadero	Verdadero	Falso	Verdadero	Verdadero	No lo sé	No lo sé	No lo sé	No lo sé	No lo sé	No lo sé	No estoy segura/seguro	No estoy segura/seguro	No estoy segura/seguro	Verdadero	Verdadero	Verdadero	No lo sé	Falso	Verdadero	Falso	No lo sé	Verdadero	Verdadero
344	Masculino	Intermedio	Cuarto año	Normal	No	Sí, en gran medida	Psicofisiologoía, neurofisiología, neuropsicología	De médicos, En la universidad, De artículos/revistas científicas	Normal	Todos los microorganismos que colonizan el tracto gastrointestinal.	Microorganismos vivos que ejercen efectos positivos sobre la salud del huésped cuando se administran en cantidades adecuadas.	Ingredientes alimentarios no digeribles que estimulan selectivamente el crecimiento o la actividad de la microbiota intestinal.	Combinación de probióticos y prebióticos.	No lo sé	Verdadero	Verdadero	Verdadero	Verdadero	Verdadero	Verdadero	Verdadero	Verdadero	Verdadero	Verdadero	Verdadero	Verdadero	Verdadero	Falso	Verdadero	Verdadero	Verdadero	Verdadero	Verdadero	Falso	Falso	Verdadero	Durante todo el embarazo.	Tanto probióticos como prebióticos	Desde el nacimiento	Verdadero	Verdadero	Verdadero	Verdadero	Verdadero	Verdadero	Falso	Verdadero	Verdadero	Verdadero
345	Masculino	Básico	Primer año	Muy pobre	Sí	En absoluto		Internet, En la universidad, De médicos	Pobre	Todos los microorganismos que colonizan el tracto gastrointestinal.	Microorganismos vivos que ejercen efectos positivos sobre la salud del huésped cuando se administran en cantidades adecuadas.	Ingredientes alimentarios no digeribles que estimulan selectivamente el crecimiento o la actividad de la microbiota intestinal.	Sinónimo de probióticos.	Falso	Falso	Verdadero	Verdadero	Verdadero	Verdadero	Verdadero	Verdadero	Verdadero	Falso	Verdadero	Verdadero	Falso	Verdadero	Falso	Falso	Falso	Falso	Falso	Verdadero	Verdadero	Falso	Verdadero	No estoy segura/seguro	Tanto probióticos como prebióticos	No estoy segura/seguro	Verdadero	Falso	Verdadero	Falso	Falso	Verdadero	Falso	Falso	Verdadero	Verdadero
346	Femenino	Intermedio	Tercer año	Normal	No	Sí, en pequeña o insignificante medida	Del funcionamiento y la importancia de los probióticos en el estilos de vida y los beneficios que pueden ayudar no solo una vida saludable , sino no en enfermedades	Internet, En la universidad	Bueno	Bacterias patógenas que normalmente están presentes en el tracto gastrointestinal.	Microorganismos vivos que ejercen efectos positivos sobre la salud del huésped cuando se administran en cantidades adecuadas.	Ingredientes alimentarios no digeribles que estimulan selectivamente el crecimiento o la actividad de la microbiota intestinal.	Productos metabólicamente activos de la microbiota intestinal.	Falso	Falso	Falso	Falso	Verdadero	Verdadero	Verdadero	Verdadero	Verdadero	Verdadero	Verdadero	Falso	Verdadero	Verdadero	Falso	Verdadero	Verdadero	Falso	Verdadero	Verdadero	Falso	Falso	Verdadero	Durante todo el embarazo.	Tanto probióticos como prebióticos	Desde el segundo año de vida	Falso	Verdadero	Verdadero	Verdadero	Falso	Falso	No lo sé	Verdadero	Falso	No lo sé
347	Femenino	Básico	Primer año	Normal	No	Sí, en pequeña o insignificante medida	Biología celular.	En la universidad	Normal	Todos los productos metabólicos de las bacterias del tracto gastrointestinal que ejercen efectos positivos en la salud del ser humano.	Microorganismos vivos que ejercen efectos positivos sobre la salud del huésped cuando se administran en cantidades adecuadas.	Ingredientes alimentarios no digeribles que estimulan selectivamente el crecimiento o la actividad de la microbiota intestinal.	Combinación de probióticos y prebióticos.	Verdadero	Verdadero	No lo sé	Verdadero	Verdadero	Verdadero	Verdadero	Verdadero	Verdadero	Verdadero	Verdadero	Falso	Verdadero	Verdadero	No lo sé	Verdadero	Falso	Verdadero	No lo sé	Falso	Falso	No lo sé	Verdadero	No estoy segura/seguro	Solo probióticos	No estoy segura/seguro	No lo sé	Verdadero	Verdadero	No lo sé	No lo sé	No lo sé	No lo sé	No lo sé	Verdadero	Verdadero
348	Femenino	Intermedio	Tercer año	Bueno	No	Sí, en gran medida	Metabolismo aplicado a la nutrición	En la universidad	Bueno	Todas las especies bacterianas que colonizan el tracto gastrointestinal.	Microorganismos vivos que ejercen efectos positivos sobre la salud del huésped cuando se administran en cantidades adecuadas.	Ingredientes alimentarios no digeribles que estimulan selectivamente el crecimiento o la actividad de la microbiota intestinal.	Combinación de probióticos y prebióticos.	Verdadero	Verdadero	Verdadero	Verdadero	Verdadero	Verdadero	Verdadero	Verdadero	Verdadero	Verdadero	Verdadero	Verdadero	Verdadero	Verdadero	Falso	Verdadero	Falso	Verdadero	Verdadero	Verdadero	Falso	Falso	Verdadero	Durante todo el embarazo.	Tanto probióticos como prebióticos	Desde el nacimiento	Falso	No lo sé	Verdadero	Verdadero	Verdadero	Verdadero	Falso	Verdadero	Verdadero	Verdadero
349	Femenino	Básico	Primer año	Normal	No	En absoluto		Internet	Pobre	Bacterias patógenas que normalmente están presentes en el tracto gastrointestinal.	Productos metabólicos de bacterias que ejercen efectos positivos sobre la salud del huésped cuando se administran en cantidades adecuadas.	Microorganismos vivos que ejercen efectos positivos sobre la salud del huésped cuando se administran en cantidades adecuadas.	Combinación de probióticos y prebióticos.	Falso	Verdadero	Verdadero	Verdadero	No lo sé	Verdadero	No lo sé	Verdadero	Verdadero	Verdadero	Verdadero	Verdadero	No lo sé	No lo sé	No lo sé	No lo sé	No lo sé	No lo sé	No lo sé	No lo sé	No lo sé	No lo sé	No lo sé	No estoy segura/seguro	No estoy segura/seguro	Desde el segundo año de vida	No lo sé	Verdadero	Verdadero	No lo sé	No lo sé	No lo sé	No lo sé	No lo sé	No lo sé	No lo sé
350	Masculino	Básico	Primer año	Bueno	No	Sí, en pequeña o insignificante medida	Pre de Medicina	En la universidad, Internet	Normal	Todas las especies bacterianas que colonizan el tracto gastrointestinal.	Microorganismos vivos que ejercen efectos positivos sobre la salud del huésped cuando se administran en cantidades adecuadas.	Ingredientes alimentarios no digeribles que estimulan selectivamente el crecimiento o la actividad de la microbiota intestinal.	Combinación de probióticos y prebióticos.	No lo sé	No lo sé	No lo sé	Verdadero	Verdadero	Verdadero	Falso	No lo sé	Verdadero	Verdadero	No lo sé	Verdadero	Verdadero	Verdadero	Falso	No lo sé	Falso	Verdadero	No lo sé	No lo sé	Falso	Falso	Verdadero	Durante todo el embarazo.	Tanto probióticos como prebióticos	Desde el segundo año de vida	Verdadero	Verdadero	Verdadero	No lo sé	No lo sé	Falso	Falso	No lo sé	No lo sé	Verdadero
351	Femenino	Intermedio	Cuarto año	Pobre	No	Sí, en gran medida	Biomedicina y Biotecnología	De amigos/familiares/ vecinos	Normal	Todos los productos metabólicos de las bacterias del tracto gastrointestinal que ejercen efectos positivos en la salud del ser humano.	Microorganismos vivos que ejercen efectos positivos sobre la salud del huésped cuando se administran en cantidades adecuadas.	Productos metabólicamente activos de la microbiota intestinal.	Combinación de probióticos y prebióticos.	Verdadero	Verdadero	Verdadero	Verdadero	Verdadero	Verdadero	Verdadero	Verdadero	Verdadero	Verdadero	Verdadero	Verdadero	Verdadero	Verdadero	No lo sé	No lo sé	No lo sé	No lo sé	No lo sé	No lo sé	No lo sé	No lo sé	No lo sé	No estoy segura/seguro	Tanto probióticos como prebióticos	No estoy segura/seguro	Verdadero	Verdadero	Verdadero	Verdadero	No lo sé	No lo sé	No lo sé	Verdadero	Falso	No lo sé
352	Femenino	Avanzado	Sexto año	Normal	No	En absoluto		Internet	Pobre	Todos los microorganismos que colonizan el tracto gastrointestinal.	Microorganismos vivos que ejercen efectos positivos sobre la salud del huésped cuando se administran en cantidades adecuadas.	Ingredientes alimentarios no digeribles que estimulan selectivamente el crecimiento o la actividad de la microbiota intestinal.	Combinación de probióticos y prebióticos.	No lo sé	Verdadero	Verdadero	Verdadero	Verdadero	No lo sé	Falso	Verdadero	Verdadero	Verdadero	Falso	No lo sé	No lo sé	No lo sé	No lo sé	No lo sé	Falso	No lo sé	No lo sé	No lo sé	No lo sé	No lo sé	No lo sé	No estoy segura/seguro	Tanto probióticos como prebióticos	No estoy segura/seguro	No lo sé	Verdadero	Verdadero	No lo sé	No lo sé	No lo sé	Falso	No lo sé	No lo sé	Verdadero
353	Femenino	Intermedio	Tercer año	Normal	No	En absoluto		Internet	Normal	Todos los microorganismos que colonizan el tracto gastrointestinal.	Microorganismos vivos que ejercen efectos positivos sobre la salud del huésped cuando se administran en cantidades adecuadas.	Ingredientes alimentarios no digeribles que estimulan selectivamente el crecimiento o la actividad de la microbiota intestinal.	Sinónimo de prebióticos.	No lo sé	No lo sé	No lo sé	Verdadero	Verdadero	Verdadero	Verdadero	Verdadero	Verdadero	Verdadero	Verdadero	Verdadero	No lo sé	No lo sé	Verdadero	Verdadero	Verdadero	No lo sé	No lo sé	Verdadero	No lo sé	Verdadero	Verdadero	Solo en el tercer trimestre.	No estoy segura/seguro	Desde el nacimiento	Verdadero	Verdadero	No lo sé	Verdadero	Verdadero	Verdadero	Verdadero	Verdadero	Verdadero	Verdadero
354	Masculino	Básico	Primer año	Normal	No	Sí, en pequeña o insignificante medida	Bueno en cierta medida a una pequeña investigación que realize sobre la microbiota en una expocision la cual tenía que ver con la interacción de la p53 con la microbiota intestinal	De artículos/revistas científicas	Normal	Todos los microorganismos que colonizan el tracto gastrointestinal.	Microorganismos vivos que ejercen efectos positivos sobre la salud del huésped cuando se administran en cantidades adecuadas.	Ingredientes alimentarios no digeribles que estimulan selectivamente el crecimiento o la actividad de la microbiota intestinal.	Combinación de probióticos y prebióticos.	No lo sé	No lo sé	No lo sé	Verdadero	Verdadero	Verdadero	Verdadero	No lo sé	Verdadero	Verdadero	Falso	Verdadero	Verdadero	Verdadero	Falso	No lo sé	Falso	Verdadero	Falso	Falso	Falso	Falso	Verdadero	Durante todo el embarazo.	Solo probióticos	No estoy segura/seguro	No lo sé	Verdadero	Verdadero	No lo sé	Verdadero	Falso	Falso	Verdadero	Verdadero	Verdadero
355	Masculino	Intermedio	Cuarto año	Normal	No	Sí, en gran medida	Facultad en ciencias de la salud y desarrollo humano, Medicina, 4to semestre	En la universidad	Normal	Todas las especies bacterianas que colonizan el tracto gastrointestinal.	Microorganismos muertos que ejercen efectos positivos sobre la salud del huésped cuando se administran en cantidades adecuadas.	Ingredientes alimentarios no digeribles que estimulan selectivamente el crecimiento o la actividad de la microbiota intestinal.	Combinación de probióticos y prebióticos.	No lo sé	Verdadero	Verdadero	Verdadero	Verdadero	Verdadero	No lo sé	No lo sé	Verdadero	Verdadero	Verdadero	Falso	Verdadero	No lo sé	Verdadero	Falso	Verdadero	Verdadero	Verdadero	Verdadero	Falso	Falso	No lo sé	Durante todo el embarazo.	Tanto probióticos como prebióticos	Desde el nacimiento	Falso	Verdadero	Verdadero	Falso	Falso	No lo sé	No lo sé	Verdadero	No lo sé	Verdadero
356	Masculino	Básico	Primer año	Normal	No	En absoluto		De farmacéuticos (en la farmacia)	Pobre	Bacterias patógenas que normalmente están presentes en el tracto gastrointestinal.	Microorganismos muertos que ejercen efectos positivos sobre la salud del huésped cuando se administran en cantidades adecuadas.	Microorganismos muertos que ejercen efectos positivos sobre la salud del huésped cuando se administran en cantidades adecuadas.	Productos metabólicamente activos de la microbiota intestinal.	No lo sé	Falso	Verdadero	No lo sé	Verdadero	Verdadero	Falso	No lo sé	Verdadero	Verdadero	Verdadero	No lo sé	No lo sé	No lo sé	No lo sé	No lo sé	No lo sé	No lo sé	No lo sé	No lo sé	No lo sé	No lo sé	No lo sé	No estoy segura/seguro	Solo probióticos	Desde el sexto mes de vida	Verdadero	No lo sé	No lo sé	No lo sé	No lo sé	No lo sé	No lo sé	No lo sé	No lo sé	No lo sé
357	Masculino	Básico	Segundo año	Normal	No	En absoluto		Internet	Pobre	Todos los productos metabólicos de las bacterias del tracto gastrointestinal que ejercen efectos positivos en la salud del ser humano.	Productos metabólicos de bacterias que ejercen efectos positivos sobre la salud del huésped cuando se administran en cantidades adecuadas.	Ingredientes alimentarios no digeribles que estimulan selectivamente el crecimiento o la actividad de la microbiota intestinal.	Sinónimo de prebióticos.	Verdadero	Verdadero	Verdadero	Verdadero	No lo sé	Falso	Falso	Verdadero	Verdadero	Verdadero	No lo sé	No lo sé	Verdadero	Falso	Falso	Verdadero	Verdadero	Falso	Falso	Verdadero	Falso	Falso	Falso	No estoy segura/seguro	Solo probióticos	Desde el nacimiento	No lo sé	Verdadero	Falso	Falso	No lo sé	Verdadero	Falso	Verdadero	No lo sé	Falso
358	Femenino	Intermedio	Tercer año	Normal	No	Sí, en pequeña o insignificante medida	Los use para una gripe viral	De médicos	Normal	Todos los microorganismos que colonizan el tracto gastrointestinal.	Cualquier microorganismo capaz de adherirse a la mucosa intestinal.	Productos metabólicamente activos de la microbiota intestinal.	Ingredientes alimentarios no digeribles que estimulan selectivamente el crecimiento o la actividad de la microbiota intestinal.	Verdadero	Verdadero	No lo sé	Verdadero	Verdadero	Falso	No lo sé	No lo sé	Verdadero	No lo sé	Falso	Verdadero	No lo sé	No lo sé	No lo sé	No lo sé	No lo sé	No lo sé	No lo sé	No lo sé	No lo sé	No lo sé	No lo sé	No estoy segura/seguro	No estoy segura/seguro	No estoy segura/seguro	Verdadero	Verdadero	Verdadero	Verdadero	Verdadero	Verdadero	Verdadero	Falso	No lo sé	Verdadero
359	Masculino	Básico	Primer año	Normal	No	En absoluto		Internet	Muy pobre	Todas las especies bacterianas que colonizan el tracto gastrointestinal.	Productos metabólicos de bacterias que ejercen efectos positivos sobre la salud del huésped cuando se administran en cantidades adecuadas.	Productos metabólicamente activos de la microbiota intestinal.	Combinación de probióticos y prebióticos.	No lo sé	Falso	No lo sé	Verdadero	Verdadero	Verdadero	Falso	Verdadero	Verdadero	Verdadero	No lo sé	No lo sé	Falso	No lo sé	Verdadero	Verdadero	No lo sé	No lo sé	Falso	Verdadero	Verdadero	Falso	Falso	No estoy segura/seguro	Tanto probióticos como prebióticos	Desde el sexto mes de vida	No lo sé	Verdadero	Verdadero	Verdadero	Falso	No lo sé	Falso	No lo sé	Verdadero	No lo sé
360	Femenino	Básico	Segundo año	Muy pobre	No	En absoluto		De farmacéuticos (en la farmacia)	Pobre	Todos los microorganismos que colonizan el tracto gastrointestinal.	Microorganismos muertos que ejercen efectos positivos sobre la salud del huésped cuando se administran en cantidades adecuadas.	Microorganismos muertos que ejercen efectos positivos sobre la salud del huésped cuando se administran en cantidades adecuadas.	Productos metabólicamente activos de la microbiota intestinal.	No lo sé	No lo sé	No lo sé	No lo sé	No lo sé	No lo sé	No lo sé	No lo sé	No lo sé	No lo sé	No lo sé	Verdadero	No lo sé	No lo sé	Verdadero	No lo sé	No lo sé	No lo sé	No lo sé	No lo sé	Verdadero	Verdadero	No lo sé	No estoy segura/seguro	Solo probióticos	No estoy segura/seguro	No lo sé	No lo sé	No lo sé	No lo sé	No lo sé	No lo sé	No lo sé	No lo sé	No lo sé	Verdadero
361	Femenino	Básico	Segundo año	Normal	No	En absoluto		Internet	Pobre	Todos los microorganismos que colonizan el tracto gastrointestinal.	Microorganismos vivos que ejercen efectos positivos sobre la salud del huésped cuando se administran en cantidades adecuadas.	Ingredientes alimentarios no digeribles que estimulan selectivamente el crecimiento o la actividad de la microbiota intestinal.	Combinación de probióticos y prebióticos.	Verdadero	Verdadero	Verdadero	Verdadero	Verdadero	Verdadero	Verdadero	Verdadero	Verdadero	Verdadero	Verdadero	Verdadero	No lo sé	No lo sé	No lo sé	No lo sé	No lo sé	No lo sé	No lo sé	No lo sé	No lo sé	No lo sé	No lo sé	No estoy segura/seguro	No estoy segura/seguro	No estoy segura/seguro	No lo sé	No lo sé	No lo sé	No lo sé	No lo sé	No lo sé	No lo sé	No lo sé	No lo sé	No lo sé
362	Femenino	Básico	Primer año	Bueno	No	En absoluto		De médicos, De farmacéuticos (en la farmacia)	Pobre	Todos los productos metabólicos de las bacterias del tracto gastrointestinal que ejercen efectos positivos en la salud del ser humano.	Microorganismos vivos que ejercen efectos positivos sobre la salud del huésped cuando se administran en cantidades adecuadas.	Productos metabólicamente activos de la microbiota intestinal.	Ingredientes alimentarios no digeribles que estimulan selectivamente el crecimiento o la actividad de la microbiota intestinal.	No lo sé	Verdadero	Falso	Verdadero	Verdadero	No lo sé	Falso	No lo sé	No lo sé	No lo sé	Falso	Verdadero	No lo sé	No lo sé	No lo sé	No lo sé	No lo sé	No lo sé	No lo sé	No lo sé	No lo sé	No lo sé	No lo sé	No estoy segura/seguro	Ni probióticos ni prebióticos	No estoy segura/seguro	No lo sé	Verdadero	Verdadero	Falso	Verdadero	No lo sé	No lo sé	Verdadero	Verdadero	Verdadero
363	Masculino	Básico	Primer año	Normal	No	En absoluto		Internet	Normal	Todos los microorganismos que colonizan el tracto gastrointestinal.	Microorganismos vivos que ejercen efectos positivos sobre la salud del huésped cuando se administran en cantidades adecuadas.	Ingredientes alimentarios no digeribles que estimulan selectivamente el crecimiento o la actividad de la microbiota intestinal.	Combinación de probióticos y prebióticos.	Verdadero	Verdadero	Verdadero	Verdadero	Verdadero	Verdadero	Verdadero	Verdadero	Verdadero	Verdadero	Verdadero	Verdadero	Verdadero	Verdadero	Falso	Verdadero	Verdadero	Verdadero	Verdadero	Verdadero	Falso	Falso	Verdadero	Durante todo el embarazo.	Tanto probióticos como prebióticos	Desde el nacimiento	Verdadero	Verdadero	Verdadero	Verdadero	Verdadero	Verdadero	Falso	Verdadero	Verdadero	Verdadero
364	Masculino	Intermedio	Tercer año	Normal	No	Sí, en pequeña o insignificante medida	A405	De amigos/familiares/ vecinos	Normal	Bacterias patógenas que normalmente están presentes en el tracto gastrointestinal.	Microorganismos vivos que ejercen efectos positivos sobre la salud del huésped cuando se administran en cantidades adecuadas.	Microorganismos muertos que ejercen efectos positivos sobre la salud del huésped cuando se administran en cantidades adecuadas.	Ingredientes alimentarios no digeribles que estimulan selectivamente el crecimiento o la actividad de la microbiota intestinal.	Falso	Verdadero	Falso	Verdadero	Verdadero	Falso	Falso	Verdadero	Verdadero	Falso	Verdadero	Verdadero	No lo sé	No lo sé	No lo sé	No lo sé	No lo sé	No lo sé	No lo sé	No lo sé	No lo sé	No lo sé	No lo sé	Durante todo el embarazo.	No estoy segura/seguro	No estoy segura/seguro	No lo sé	No lo sé	No lo sé	No lo sé	No lo sé	No lo sé	No lo sé	No lo sé	No lo sé	No lo sé
365	Femenino	Básico	Primer año	Muy bueno	No	En absoluto		Internet, De artículos/revistas científicas	Bueno	Todos los productos metabólicos de las bacterias del tracto gastrointestinal que ejercen efectos positivos en la salud del ser humano.	Microorganismos vivos que ejercen efectos positivos sobre la salud del huésped cuando se administran en cantidades adecuadas.	Ingredientes alimentarios no digeribles que estimulan selectivamente el crecimiento o la actividad de la microbiota intestinal.	Combinación de probióticos y prebióticos.	Falso	Verdadero	Verdadero	Verdadero	Verdadero	Falso	Verdadero	Verdadero	Verdadero	Verdadero	Verdadero	Verdadero	Verdadero	Verdadero	Verdadero	Verdadero	Verdadero	Verdadero	Verdadero	Verdadero	Falso	Falso	Verdadero	No estoy segura/seguro	Tanto probióticos como prebióticos	Desde el nacimiento	Verdadero	Falso	Verdadero	Falso	Verdadero	Falso	Falso	Verdadero	Verdadero	Falso
366	Masculino	Básico	Primer año	Bueno	Sí	En absoluto		De médicos	Muy pobre	Todos los productos metabólicos de las bacterias del tracto gastrointestinal que ejercen efectos positivos en la salud del ser humano.	Microorganismos vivos que ejercen efectos positivos sobre la salud del huésped cuando se administran en cantidades adecuadas.	Microorganismos muertos que ejercen efectos positivos sobre la salud del huésped cuando se administran en cantidades adecuadas.	Sinónimo de probióticos.	No lo sé	Falso	No lo sé	No lo sé	No lo sé	Verdadero	No lo sé	Falso	No lo sé	No lo sé	No lo sé	No lo sé	No lo sé	Falso	Verdadero	Falso	No lo sé	No lo sé	No lo sé	No lo sé	No lo sé	No lo sé	Falso	No se recomienda su uso durante el embarazo.	Ni probióticos ni prebióticos	Desde el nacimiento	No lo sé	No lo sé	No lo sé	No lo sé	No lo sé	No lo sé	No lo sé	No lo sé	No lo sé	No lo sé
367	Femenino	Básico	Primer año	Normal	No	En absoluto		De amigos/familiares/ vecinos	Normal	Todos los microorganismos que colonizan el tracto gastrointestinal.	Microorganismos vivos que ejercen efectos positivos sobre la salud del huésped cuando se administran en cantidades adecuadas.	Ingredientes alimentarios no digeribles que estimulan selectivamente el crecimiento o la actividad de la microbiota intestinal.	Combinación de probióticos y prebióticos.	No lo sé	No lo sé	No lo sé	Verdadero	Verdadero	No lo sé	Verdadero	No lo sé	Verdadero	Verdadero	No lo sé	No lo sé	Falso	No lo sé	Falso	Verdadero	Verdadero	Verdadero	Falso	Falso	No lo sé	Falso	No lo sé	No estoy segura/seguro	No estoy segura/seguro	No estoy segura/seguro	Falso	Falso	Verdadero	Falso	Verdadero	Falso	No lo sé	Verdadero	Verdadero	No lo sé
368	Masculino	Básico	Primer año	Normal	Sí	En absoluto		En la universidad	Muy pobre	Bacterias patógenas que normalmente están presentes en el tracto gastrointestinal.	Productos metabólicos de bacterias que ejercen efectos positivos sobre la salud del huésped cuando se administran en cantidades adecuadas.	Productos metabólicamente activos de la microbiota intestinal.	Combinación de probióticos y prebióticos.	Verdadero	No lo sé	Verdadero	No lo sé	Verdadero	Verdadero	No lo sé	Verdadero	Verdadero	Falso	Verdadero	No lo sé	No lo sé	No lo sé	No lo sé	No lo sé	No lo sé	No lo sé	No lo sé	No lo sé	No lo sé	No lo sé	No lo sé	No estoy segura/seguro	No estoy segura/seguro	No estoy segura/seguro	No lo sé	No lo sé	No lo sé	No lo sé	No lo sé	No lo sé	No lo sé	No lo sé	No lo sé	No lo sé
369	Femenino	Básico	Primer año	Bueno	No	En absoluto		En la universidad	Normal	Todos los microorganismos que colonizan el tracto gastrointestinal.	Microorganismos vivos que ejercen efectos positivos sobre la salud del huésped cuando se administran en cantidades adecuadas.	Ingredientes alimentarios no digeribles que estimulan selectivamente el crecimiento o la actividad de la microbiota intestinal.	Combinación de probióticos y prebióticos.	Verdadero	Verdadero	Verdadero	Verdadero	Verdadero	Verdadero	Verdadero	Verdadero	Verdadero	Verdadero	Verdadero	Verdadero	Verdadero	Verdadero	Falso	Falso	Falso	Verdadero	Verdadero	Verdadero	Verdadero	Verdadero	Verdadero	Durante todo el embarazo.	Tanto probióticos como prebióticos	Desde el nacimiento	Verdadero	Verdadero	Verdadero	Verdadero	Verdadero	Falso	Verdadero	Verdadero	Verdadero	Verdadero
370	Masculino	Básico	Primer año	Normal	No	En absoluto		Internet	Pobre	Bacterias patógenas que normalmente están presentes en el tracto gastrointestinal.	Microorganismos vivos que ejercen efectos positivos sobre la salud del huésped cuando se administran en cantidades adecuadas.	Productos metabólicamente activos de la microbiota intestinal.	Combinación de probióticos y prebióticos.	Verdadero	No lo sé	No lo sé	Verdadero	Verdadero	Verdadero	Verdadero	Verdadero	No lo sé	Verdadero	Verdadero	Falso	Falso	Verdadero	Falso	No lo sé	No lo sé	Verdadero	Falso	Verdadero	No lo sé	Verdadero	Falso	No estoy segura/seguro	Tanto probióticos como prebióticos	No estoy segura/seguro	Falso	Falso	Verdadero	Falso	Verdadero	Verdadero	Falso	No lo sé	No lo sé	Verdadero
371	Masculino	Intermedio	Cuarto año	Normal	No	Sí, en gran medida	Había oído hablar de esto cuando estaba en Taiwán, pero fue durante la escuela primaria.	Internet, De artículos/revistas científicas, De amigos/familiares/ vecinos	Normal	Todos los microorganismos que colonizan el tracto gastrointestinal.	Cualquier microorganismo capaz de adherirse a la mucosa intestinal.	Productos metabólicamente activos de la microbiota intestinal.	Ingredientes alimentarios no digeribles que estimulan selectivamente el crecimiento o la actividad de la microbiota intestinal.	Verdadero	Verdadero	Verdadero	Verdadero	Verdadero	Verdadero	Verdadero	Verdadero	Verdadero	Verdadero	Verdadero	Verdadero	Falso	Verdadero	Falso	No lo sé	Verdadero	Verdadero	Falso	Falso	Falso	Falso	Verdadero	Solo en el tercer trimestre.	Tanto probióticos como prebióticos	No estoy segura/seguro	No lo sé	Verdadero	Verdadero	Verdadero	Verdadero	Verdadero	Verdadero	Verdadero	Falso	Verdadero
372	Femenino	Básico	Primer año	Normal	Sí	En absoluto		Internet	Normal	Todos los microorganismos que colonizan el tracto gastrointestinal.	Microorganismos vivos que ejercen efectos positivos sobre la salud del huésped cuando se administran en cantidades adecuadas.	Ingredientes alimentarios no digeribles que estimulan selectivamente el crecimiento o la actividad de la microbiota intestinal.	Combinación de probióticos y prebióticos.	Verdadero	Verdadero	Verdadero	Verdadero	Verdadero	Verdadero	Verdadero	Verdadero	Verdadero	Verdadero	Verdadero	Verdadero	Falso	Verdadero	Falso	Verdadero	Verdadero	Verdadero	Verdadero	Verdadero	Falso	Verdadero	Verdadero	Durante todo el embarazo.	Tanto probióticos como prebióticos	Desde el nacimiento	Verdadero	Verdadero	Verdadero	Verdadero	Verdadero	Verdadero	Verdadero	Verdadero	Verdadero	Verdadero
373	Masculino	Básico	Primer año	Muy bueno	No	En absoluto		Internet, TikTok	Bueno	Todas las especies bacterianas que colonizan el tracto gastrointestinal.	Microorganismos vivos que ejercen efectos positivos sobre la salud del huésped cuando se administran en cantidades adecuadas.	Ingredientes alimentarios no digeribles que estimulan selectivamente el crecimiento o la actividad de la microbiota intestinal.	Sinónimo de prebióticos.	No lo sé	Verdadero	Verdadero	Verdadero	Verdadero	Verdadero	Verdadero	Verdadero	Verdadero	Verdadero	Verdadero	Verdadero	Verdadero	No lo sé	No lo sé	Falso	Falso	No lo sé	Verdadero	No lo sé	Falso	Falso	Falso	No estoy segura/seguro	Tanto probióticos como prebióticos	Desde el nacimiento	Verdadero	Verdadero	Verdadero	No lo sé	Verdadero	Verdadero	No lo sé	No lo sé	No lo sé	No lo sé
374	Femenino	Básico	Primer año	Bueno	No	Sí, en pequeña o insignificante medida	Si	Internet	Bueno	Bacterias patógenas que normalmente están presentes en el tracto gastrointestinal.	Microorganismos vivos que ejercen efectos positivos sobre la salud del huésped cuando se administran en cantidades adecuadas.	Microorganismos vivos que ejercen efectos positivos sobre la salud del huésped cuando se administran en cantidades adecuadas.	Productos metabólicamente activos de la microbiota intestinal.	Verdadero	Verdadero	Verdadero	Verdadero	Verdadero	Verdadero	Verdadero	Verdadero	Verdadero	Verdadero	Verdadero	Verdadero	Verdadero	Verdadero	Falso	Verdadero	Verdadero	Falso	Verdadero	Verdadero	Falso	Falso	Verdadero	Durante todo el embarazo.	Tanto probióticos como prebióticos	Desde el segundo año de vida	Verdadero	Verdadero	Verdadero	Verdadero	Verdadero	Verdadero	Verdadero	Verdadero	Verdadero	Verdadero
375	Femenino	Intermedio	Tercer año	Bueno	Sí	Sí, en gran medida	microbiologia e histologia	De médicos, De artículos/revistas científicas, En la universidad	Bueno	Todos los microorganismos que colonizan el tracto gastrointestinal.	Microorganismos vivos que ejercen efectos positivos sobre la salud del huésped cuando se administran en cantidades adecuadas.	Ingredientes alimentarios no digeribles que estimulan selectivamente el crecimiento o la actividad de la microbiota intestinal.	Combinación de probióticos y prebióticos.	Verdadero	Verdadero	Verdadero	Verdadero	Verdadero	Verdadero	Verdadero	Verdadero	No lo sé	Verdadero	Verdadero	Verdadero	No lo sé	No lo sé	No lo sé	Verdadero	Verdadero	No lo sé	Verdadero	No lo sé	No lo sé	Verdadero	No lo sé	Durante todo el embarazo.	Tanto probióticos como prebióticos	Desde el nacimiento	Verdadero	Verdadero	Verdadero	Verdadero	Verdadero	Verdadero	Verdadero	Verdadero	Verdadero	Verdadero
376	Masculino	Básico	Primer año	Muy bueno	No	Sí, en pequeña o insignificante medida	No	En la universidad	Normal	Todos los microorganismos que colonizan el tracto gastrointestinal.	Microorganismos vivos que ejercen efectos positivos sobre la salud del huésped cuando se administran en cantidades adecuadas.	Ingredientes alimentarios no digeribles que estimulan selectivamente el crecimiento o la actividad de la microbiota intestinal.	Combinación de probióticos y prebióticos.	Verdadero	Verdadero	Verdadero	Verdadero	Verdadero	Verdadero	Verdadero	Verdadero	Verdadero	Verdadero	Verdadero	Verdadero	Verdadero	Falso	Verdadero	Falso	Verdadero	Falso	Verdadero	Falso	Falso	Verdadero	Verdadero	Durante todo el embarazo.	Tanto probióticos como prebióticos	Desde el nacimiento	Verdadero	Verdadero	Falso	Falso	Falso	Verdadero	Verdadero	Verdadero	Verdadero	Verdadero
377	Femenino	Básico	Primer año	Bueno	No	En absoluto		Internet, De amigos/familiares/ vecinos	Muy pobre	Todas las especies bacterianas que colonizan el tracto gastrointestinal.	Cualquier microorganismo administrado en forma de alimento o suplementos.	Microorganismos vivos que ejercen efectos positivos sobre la salud del huésped cuando se administran en cantidades adecuadas.	Ingredientes alimentarios no digeribles que estimulan selectivamente el crecimiento o la actividad de la microbiota intestinal.	Falso	Falso	Verdadero	Verdadero	Verdadero	Verdadero	Verdadero	Verdadero	Verdadero	Falso	Verdadero	Verdadero	No lo sé	No lo sé	No lo sé	No lo sé	No lo sé	No lo sé	No lo sé	No lo sé	No lo sé	No lo sé	No lo sé	No estoy segura/seguro	Tanto probióticos como prebióticos	Desde el sexto mes de vida	Verdadero	Verdadero	Verdadero	Verdadero	Falso	No lo sé	No lo sé	No lo sé	Verdadero	Verdadero
378	Femenino	Básico	Segundo año	Normal	Sí	En absoluto		Internet, De artículos/revistas científicas, De médicos, De amigos/familiares/ vecinos	Bueno	Todos los microorganismos que colonizan el tracto gastrointestinal.	Microorganismos vivos que ejercen efectos positivos sobre la salud del huésped cuando se administran en cantidades adecuadas.	Ingredientes alimentarios no digeribles que estimulan selectivamente el crecimiento o la actividad de la microbiota intestinal.	Productos metabólicamente activos de la microbiota intestinal.	Falso	Verdadero	Verdadero	Verdadero	Verdadero	Verdadero	Verdadero	Verdadero	Verdadero	Verdadero	No lo sé	Verdadero	Verdadero	Verdadero	No lo sé	Falso	No lo sé	No lo sé	No lo sé	No lo sé	Falso	Falso	No lo sé	No estoy segura/seguro	No estoy segura/seguro	No estoy segura/seguro	No lo sé	Verdadero	Verdadero	No lo sé	Falso	No lo sé	Falso	No lo sé	No lo sé	No lo sé
379	Femenino	Básico	Segundo año	Normal	No	En absoluto		Internet, En la universidad	Normal	Todos los productos metabólicos de las bacterias del tracto gastrointestinal que ejercen efectos positivos en la salud del ser humano.	Microorganismos muertos que ejercen efectos positivos sobre la salud del huésped cuando se administran en cantidades adecuadas.	Microorganismos vivos que ejercen efectos positivos sobre la salud del huésped cuando se administran en cantidades adecuadas.	Combinación de probióticos y prebióticos.	Verdadero	Verdadero	Verdadero	Verdadero	Verdadero	Verdadero	No lo sé	Verdadero	Verdadero	Verdadero	Verdadero	No lo sé	Verdadero	Verdadero	Falso	Verdadero	Verdadero	Verdadero	Verdadero	Verdadero	Verdadero	Falso	Verdadero	Durante todo el embarazo.	Tanto probióticos como prebióticos	Desde el nacimiento	Verdadero	Verdadero	Verdadero	Verdadero	Verdadero	Verdadero	Verdadero	Verdadero	Verdadero	Verdadero
380	Masculino	Básico	Primer año	Normal	No	En absoluto		Internet, En la universidad	Normal	Todos los microorganismos que colonizan el tracto gastrointestinal.	Microorganismos vivos que ejercen efectos positivos sobre la salud del huésped cuando se administran en cantidades adecuadas.	Ingredientes alimentarios no digeribles que estimulan selectivamente el crecimiento o la actividad de la microbiota intestinal.	Combinación de probióticos y prebióticos.	Verdadero	Verdadero	Verdadero	Verdadero	Verdadero	Verdadero	Verdadero	Verdadero	Verdadero	Verdadero	Verdadero	Verdadero	Verdadero	Verdadero	Verdadero	Verdadero	Verdadero	Verdadero	Verdadero	Verdadero	Verdadero	Verdadero	Verdadero	Durante todo el embarazo.	Tanto probióticos como prebióticos	Desde el nacimiento	Verdadero	Verdadero	Verdadero	Verdadero	Verdadero	Verdadero	Falso	Verdadero	Verdadero	Verdadero
381	Femenino	Básico	Primer año	Normal	No	En absoluto		En la universidad, De artículos/revistas científicas, Internet	Muy pobre	Todos los microorganismos que colonizan el tracto gastrointestinal.	Microorganismos vivos que ejercen efectos positivos sobre la salud del huésped cuando se administran en cantidades adecuadas.	Ingredientes alimentarios no digeribles que estimulan selectivamente el crecimiento o la actividad de la microbiota intestinal.	Combinación de probióticos y prebióticos.	Verdadero	Verdadero	Verdadero	Verdadero	Verdadero	Falso	Verdadero	Verdadero	Falso	Verdadero	Verdadero	Falso	Verdadero	Verdadero	Falso	Verdadero	No lo sé	Verdadero	Verdadero	No lo sé	Falso	Falso	Verdadero	Durante todo el embarazo.	Tanto probióticos como prebióticos	Desde el nacimiento	Verdadero	Verdadero	Verdadero	Verdadero	Verdadero	Falso	Verdadero	Verdadero	Verdadero	Verdadero
382	Femenino	Intermedio	Tercer año	Muy bueno	No	En absoluto		De farmacéuticos (en la farmacia), En la universidad	Bueno	Todos los microorganismos que colonizan el tracto gastrointestinal.	Microorganismos vivos que ejercen efectos positivos sobre la salud del huésped cuando se administran en cantidades adecuadas.	Productos metabólicamente activos de la microbiota intestinal.	Combinación de probióticos y prebióticos.	Verdadero	Verdadero	Verdadero	Verdadero	Verdadero	Verdadero	Verdadero	Verdadero	Verdadero	Verdadero	Verdadero	Verdadero	Verdadero	Verdadero	Verdadero	Verdadero	Verdadero	Verdadero	Verdadero	Verdadero	Falso	Falso	Verdadero	No estoy segura/seguro	Solo probióticos	No estoy segura/seguro	No lo sé	Falso	No lo sé	No lo sé	No lo sé	No lo sé	No lo sé	No lo sé	No lo sé	No lo sé
[truncated: 16 more columns]

## Sheet: Key  Codes and Answers
										"MAXIMUM SCORE IN KNOWLEDGE Qs = 44 points"
	Section 1: GENERAL INFORMATION									Section 2: KNOWLEDGE											Section 3: ATTITUDES		Points:					Section 4: EXPERIENCE AND BEHAVIOUR
	"Results representation as %"									"Codes: 1 = CORRECT; 0 = INCORRECT or DON’T KNOW"											"Results representation as %"		1	strongly disagree (very negative)				"Results representation as %"
	I. Gender:									(Q1)											(Q12)		2	disagree (fairly negative)				(Q16)
	1 = Male									1 = All microorganisms that colonize the gastrointestinal tract											1 = strongly disagree		0	I am not sure				1 = Once "If ‘Once’, they contined with the Q17"
	2 = Female									0 = All bacterial species that colonize the gastrointestinal tract											2 = disagree		3	agree (fairly positive)				2 = Two times "If ‘Two times’, they contined with the Q17"
	3 = Other									0 = All metabolic products of bacteria in the gastrointestinal tract that exert positive effects on human health											0 = I am not sure		4	strongly agree (very positive)				3 = More than two times "If ‘More than two times’, they contined with the Q17"
	II.Academic Level:									0 = Pathogenic bacteria that are normally present in the gastrointestinal tract											3 = agree							99 = Never "If ‘Never’, they DID NOT CONTINUE with the questionnaire"
	1 = Basic									0 = Synonym for probiotics											4 = strongly agree
	2 = Intermediate									(Q2)											(Q13)
	3 = Advanced									0 = Any microorganism administered in the form of food or supplements											4 = strongly disagree	Reverse coding!
	II.I Academic year:									0 = Any microorganism capable of adhering to the intestinal mucosa											3 = disagree							(Q17)
	1 = First									1 = Live microorganisms that exert positive effects on the host's health when administered in adequate amounts effects on human health											0 = I am not sure							1 = Based on a doctor’s recommendation
	2 = Second									0 = Dead microorganisms that exert positive effects on the host's health when administered in adequate amounts											2 = agree							2 = Based on a pharmacist’s recommendation at the pharmacy
	3 = Third									0 = Metabolic products of bacteria that exert positive effects on the host's health when administered in adequate amounts											1 = strongly agree							3 = Self-initiated
	4 = Fourth									(Q3)											(Q14)							4 = Other: ______
	5 = Fifth									0 = Synonym for probiotics											1 = strongly disagree							(Q18)
	6 = Sixth									0 = Live microorganisms that exert positive effects on the host's health when administered in adequate amounts											2 = disagree							1 = Gastrointestinal symptoms
	III. How would you rate your lifestyle and dietary habits?									0 = Dead microorganisms that exert positive effects on the host's health when administered in adequate amounts											0 = I am not sure							2 = Impaired immune system
	1 = Very poor									0 = Metabolically active products of the intestinal microbiota											3 = agree							3 = Allergy
	2 = Poor									1 = Non-digestible food ingredients that selectively stimulate the growth or activity of the intestinal microbiota											4 = strongly agree							4 = Preventively (to improve general well-being)
	3 = Fair									(Q4)											(Q15)							5 = During antibiotic use
	4 = Good									0 = Synonym for probiotics											1 = strongly disagree							6 = Other: ______
	5 = Very good									0 = Synonym for prebiotics											2 = disagree							(Q19)
	IV. Do you suffer from any chronic diseases?									1 = Combination of probiotics and prebiotics											0 = I am not sure							1 = Before meal
	1 = Yes									0 = Metabolically active products of the intestinal microbiota											3 = agree							2 = After meal
	2 = No									0 = Non-digestible food ingredients that selectively stimulate the growth or activity of the intestinal microbiota											4 = strongly agree							3 = During meal
	V. Have you had any lectures related to gut microbiota and probiotics during your studies so far?									(Q5.1)																		4 = I did not pay attention
	1 = Yes, to a large extent "If ‘Yes’, they specified the course in a separated box"									1 = True																		(Q20)
	2 = Yes, to a small or insignificant extent "If ‘Yes’, they specified the course in a separated box"									0 = False																		1 = I took probiotics at a different time from the antibiotic
	3 = Not at all									0 = I don’t know																		2 = I took probiotics at the same time as the antibiotic
	VI. Where do you get information about probiotics? (check more than one if applicable)									(Q5.2)																		3 = I didn’t pay attention to the time of administration
	1 = On the Internet									1 = True																		4 = I haven’t taken probiotics with antibiotics, only independently
	2 = From friends/family/neighbors									0 = False																		5 = I have never taken antibiotics
	3 = From doctors									0 = I don’t know																		(Q21)
	4 = From pharmacists (at the pharmacy)									(Q5.3)																		1 = Lactobacillus
	5 = At university									1 = True																		2 = Bifidobacterium
	6 = From scientific papers/journals									0 = False																		3 = Saccharomyces
	7 = Other: _______									0 = I don’t know																		4 = Combination of strains
	VII. How would you rate your knowledge about intestinal microbiota and probiotics? (Self-assesment knowledge Q)									(Q5.4)																		5 = I am not sure
	1 = Very poor									1 = True																		6 = Other: ______
	2 = Poor									0 = False																		(Q22)
	3 = Fair									0 = I don’t know																		1 = Based on the doctor's recommendation
	4 = Good									(Q5.5)																		2 = Based on the pharmacist's recommendation
	5 = Very good									1 = True																		3 = Based on the recommendation of friends/family/neighbors
										0 = False																		4 = Based on previous positive experience with the same product
										0 = I don’t know																		5 = Based on the price
										(Q5.6)																		6 = Other: ______
										1 = True																		(Q23)
										0 = False																		1 = True
										0 = I don’t know																		2 = False
										(Q5.7)																		3 = I am not sure
										1 = True
										0 = False
										0 = I don’t know
										(Q5.8)
										1 = True
										0 = False
										0 = I don’t know
										(Q5.9)
										1 = True
										0 = False
										0 = I don’t know
										(Q5.10)
										1 = True
										0 = False
										0 = I don’t know
										(Q5.11)
										1 = True
										0 = False
										0 = I don’t know
										(Q5.12)
										0 = True
										1 = False
										0 = I don’t know
										(Q6.1)
										1 = True
										0 = False
										0 = I don’t know
										(Q6.2)
										1 = True
										0 = False
										0 = I don’t know
										(Q6.3)
										0 = True
										1 = False
										0 = I don’t know
										(Q6.4)
										1 = True
										0 = False
										0 = I don’t know
										(Q6.5)
										1 = True
										0 = False
										0 = I don’t know
										(Q6.6)
										1 = True
										0 = False
										0 = I don’t know
										(Q6.7)
										1 = True
										0 = False
										0 = I don’t know
										(Q6.8)
										1 = True
										0 = False
										0 = I don’t know
										(Q6.9)
										0 = True
										1 = False
										0 = I don’t know
										(Q6.10)
										0 = True
										1 = False
										0 = I don’t know
										(Q6.11)
										1 = True
										0 = False
										0 = I don’t know
										(Q7)
										1 = Throughout the entire pregnancy
										0 = In the second and third trimester
										0 = Only in the third trimester
										0 = Their use during pregnancy is not recommended
										0 = I am not sure
										(Q8)
										0 = Only probiotics
										0 = Only prebiotics
										1 = Both probiotics and prebiotics
										0 = Neither probiotics nor prebiotics
										0 = I am not sure
										(Q9)
										1 = From birth
										0 = From the sixth month of life
										0 = From the second year of life
										0 = I am not sure
										(Q10.1)
										1 = True
										0 = False
										0 = I don’t know
										(Q10.2)
										1 = True
										0 = False
										0 = I don’t know
										(Q10.3)
										1 = True
										0 = False
										0 = I don’t know
										(Q10.4)
										1 = True
										0 = False
										0 = I don’t know
										(Q10.5)
										1 = True
										0 = False
										0 = I don’t know
										(Q10.6)
										1 = True
										0 = False
										0 = I don’t know
										(Q10.7)
										0 = True
										1 = False
										0 = I don’t know
										(Q10.8)
										1 = True
										0 = False
										0 = I don’t know
										(Q11.1)
										1 = True
										0 = False
										0 = I don’t know
										(Q11.2)
										1 = True
										0 = False
										0 = I don’t know
										(Q11.3)
										1 = True
										0 = False
										0 = I don’t know
										(Q11.4)
										1 = True
										0 = False
										0 = I don’t know
										(Q11.5)
										1 = True
										0 = False
										0 = I don’t know
										(Q11.6)
										1 = True
										0 = False
										0 = I don’t know
